# Supplementary material for: Replication-IDentifier links epigenetic and metabolic pathways to the replication stress response
Source: Nat Commun. 2025 Feb 6;16:1416. doi: 10.1038/s41467-025-56561-y (PMC11802883; doi:10.1038/s41467-025-56561-y)
Supplement: Supplementary file 3 — Supplementary Dataset 1 [file 41467_2025_56561_MOESM3_ESM.xlsx]

## Sheet: Sheet1
Supplementary Data 1. Outcome of Repli-ID for Pol e-9xMyc in 2905 yeast mutants at t=40 and t=80 minutes
ORF	Gene	log2(foldchange) t= 40 min	log2(foldchange) t= 80 min
YBR189W	RPS9B	-3.50024	-4.36674
YHL013C	OTU2	-3.25236	-4.22792
YGR271C-A	YGR271C-A	-3.88903	-4.11468
YKL216W	URA1	-3.15238	-3.9104
YKR074W	YKR074W	-3.19518	-3.86949
YDR137W	RGP1	-2.63683	-3.84432
YHL025W	SNF6	-3.08806	-3.80441
YJL029C	VPS53	-1.80119	-3.72358
YOL008W	COQ10	-2.89066	-3.69472
YNL218W	MGS1	-3.7524	-3.60676
YLL048C	YBT1	-3.03845	-3.47678
YDR027C	VPS54	-1.89919	-3.46522
YLR337C	VRP1	-3.06192	-3.45058
YMR018W	YMR018W	-2.79778	-3.45002
YKL197C	PEX1	-2.05684	-3.44745
YFL046W	YFL046W	-3.33231	-3.43036
YOR303W	CPA1	-3.04495	-3.42118
YLR264C-A	YLR264C-A	-3.01974	-3.42238
YPR007C	REC8	-2.94811	-3.31973
YLR233C	EST1	-2.91244	-3.2948
YOR154W	YOR154W	-2.75299	-3.27208
YGL160W	YGL160W	-3.09449	-3.25177
YEL020C	YEL020C	-2.39499	-3.25189
YJR066W	TOR1	-2.11729	-3.2538
YER152C	YER152C	-2.97035	-3.20605
YBR068C	BAP2	-3.41808	-3.1527
YPL267W	ACM1	-2.83097	-3.15224
YDL231C	BRE4	-3.38416	-3.12956
YCR020C	PET18	-2.61781	-3.1207
YNL213C	YNL213C	-2.55562	-3.12385
YLL043W	FPS1	-1.92749	-3.11666
YOL108C	INO4	-3.36978	-3.06861
YOR072W-B	YOR072W-B	-2.74446	-3.05603
YML128C	MSC1	-2.59697	-3.00729
YOL071W	EMI5	-2.59	-3.00746
YFR031C-A	RPL2A	-2.45604	-3.01225
YML061C	PIF1	-3.36706	-3.00268
YGR133W	PEX4	-2.25951	-3.00168
YDL018C	ERP3	-1.99687	-3.0042
YJR043C	POL32	-3.04147	-2.98492
YML121W	GTR1	-1.23231	-2.97564
YNL271C	BNI1	-2.58891	-2.9617
YCR095C	YCR095C	-2.30441	-2.94163
YGL058W	RAD6	-2.85808	-2.92595
YHR013C	ARD1	-1.90319	-2.91537
YHL026C	YHL026C	-2.15679	-2.91455
YER049W	TPA1	-2.81795	-2.90023
YPR003C	YPR003C	-1.65872	-2.89822
YDR040C	ENA1	-2.5522	-2.87932
YLR353W	BUD8	-1.95246	-2.87583
YAL040C	CLN3	-1.79867	-2.87115
YOR019W	YOR019W	-2.01006	-2.83662
YNL265C	IST1	-2.25755	-2.82798
YNL177C	MRPL22	-2.0137	-2.83069
YDR121W	DPB4	-2.58926	-2.82269
YOR054C	VHS3	-2.41755	-2.81743
YMR238W	DFG5	-2.32829	-2.82209
YMR201C	RAD14	-2.49784	-2.81
YOR127W	RGA1	-2.73242	-2.79973
YJL209W	CBP1	-1.55549	-2.79557
YLR190W	MMR1	-3.01332	-2.78962
YLR375W	STP3	-2.9454	-2.79229
YGR142W	BTN2	-1.2499	-2.78315
YOR178C	GAC1	-2.96862	-2.75866
YNL197C	WHI3	-2.66132	-2.7599
YIL040W	APQ12	-2.87266	-2.74981
YEL029C	BUD16	-1.86675	-2.75281
YIR043C	YIR043C	-2.18282	-2.74387
YOR195W	SLK19	-1.88051	-2.74388
YDR034C	LYS14	-1.86791	-2.69974
YAL012W	CYS3	-2.22622	-2.67732
YFL061W	YFL061W	-2.86849	-2.66691
YDR497C	ITR1	-2.69474	-2.66949
YOR164C	YOR164C	-2.71338	-2.66458
YLR386W	VAC14	-1.99073	-2.65955
YHR063C	PAN5	-2.51289	-2.64941
YLR180W	SAM1	-2.42491	-2.64809
YLR050C	YLR050C	-1.60489	-2.64523
YAR035W	YAT1	-2.85545	-2.63708
YMR162C	DNF3	-1.86332	-2.6375
YLR360W	VPS38	-1.842	-2.63516
YKL160W	ELF1	-2.64632	-2.61407
YHR210C	YHR210C	-2.52799	-2.59243
YOR066W	YOR066W	-1.78325	-2.57852
YGL003C	CDH1	-2.68868	-2.57077
YOR332W	VMA4	-2.28799	-2.56748
YDL134C	PPH21	-2.13472	-2.55831
YBL089W	AVT5	-2.27853	0.978545
YOL004W	SIN3	-1.79952	-2.54367
YPR068C	HOS1	-1.95405	-2.52783
YLR138W	NHA1	-2.45638	-2.51244
YOR338W	YOR338W	-1.46122	-2.51274
YJR132W	NMD5	-3.03476	-2.50081
YFR040W	SAP155	-2.04379	-2.49636
YGL159W	YGL159W	-1.99216	-2.49584
YNR051C	BRE5	-1.62873	-2.49754
YER111C	SWI4	-2.46583	-2.4908
YBR278W	DPB3	-1.85377	-2.49426
YHR151C	YHR151C	-2.51101	-2.48402
YDL142C	CRD1	-2.40921	-2.47716
YJL049W	YJL049W	-2.18029	-2.48337
YER070W	RNR1	-2.25767	-2.46408
YJR004C	SAG1	-2.42873	-2.44695
YBR168W	PEX32	-2.21047	-2.44071
YLR073C	YLR073C	-1.16327	-2.42926
YGR121C	MEP1	-2.8597	-2.42784
YLR438W	CAR2	-1.98851	-2.42656
YER034W	YER034W	-1.81494	-2.42906
YNR062C	YNR062C	-1.27464	-2.42885
YIL097W	FYV10	-2.51219	-2.41642
YDR264C	AKR1	-1.85886	-2.42383
YOR216C	RUD3	-1.31966	-2.41637
YOR022C	YOR022C	-2.58439	-2.40566
YBR175W	SWD3	-1.12188	-2.40434
YOR014W	RTS1	-2.45957	-2.39712
YDR337W	MRPS28	-1.60065	-2.39787
YKL101W	HSL1	-0.921368	-2.38799
YLR384C	IKI3	-2.79811	-2.3938
YKL071W	YKL071W	-2.33352	-2.39293
YJL099W	CHS6	-0.953342	-2.3817
YBR286W	APE3	-0.678285	-2.3831
YKL184W	SPE1	-2.37152	-2.3773
YOR008C-A	YOR008C-A	-2.06701	-2.37677
YCL042W	YCL042W	-1.27222	-2.38353
YDR469W	SDC1	-1.21357	-2.3676
YJL117W	PHO86	-2.02559	-2.37017
YBR289W	SNF5	-2.05	-2.35567
YCR039C	MATALPHA2	-1.879	-2.35518
YNL142W	MEP2	-2.383	-2.34622
YGL213C	SKI8	-1.96073	-2.35043
YCR008W	SAT4	-1.66635	-2.34506
YCR098C	GIT1	-2.61172	-2.33752
YJL083W	TAX4	-1.67117	-2.34346
YNR010W	CSE2	-2.20647	-2.32981
YPL120W	VPS30	-1.79043	-2.33242
YKR006C	MRPL13	-2.32776	-2.32283
YEL050C	RML2	-2.09302	-2.32156
YJL187C	SWE1	-1.97869	-2.31543
YLR432W	IMD3	-2.29519	-2.31347
YPR135W	CTF4	-2.17073	-2.3116
YGL226W	YGL226W	-1.92071	-2.3139
YHR213W-A	YHR213W-A	-1.80585	-2.30644
YJL165C	HAL5	-2.37551	-2.2987
YKL029C	MAE1	-1.30866	1.0022
YDR096W	GIS1	-1.28953	-2.30091
YDR142C	PEX7	-0.841053	-2.29017
YOR044W	YOR044W	-0.74767	-2.29322
YOR290C	SNF2	-2.71023	-2.28494
YDR049W	YDR049W	-2.56127	-2.28214
YJR059W	PTK2	-1.7479	-2.27706
YHR045W	YHR045W	-1.41278	-2.28017
YGR240C-A	YGR240C-A	-1.28335	-2.27045
YKL002W	DID4	-1.16715	-2.25845
YOR186W	YOR186W	-1.00498	-2.26207
YDR093W	DNF2	-0.436524	-2.26172
YDR089W	YDR089W	-1.91344	-2.26371
YNR075W	COS10	-1.65297	-2.2584
YPR001W	CIT3	-1.58461	-2.26131
YDR484W	VPS52	-1.27567	-2.26251
YIL002W-A	YIL002W-A	-1.25576	-2.26148
YGL184C	STR3	-1.98571	-2.25108
YPR120C	CLB5	-1.46421	-2.25375
YDR153C	ENT5	-0.998183	-2.2392
YDR138W	HPR1	-2.48635	-2.24293
YIR018C-A	YIR018C-A	-2.07981	-2.24113
YLR162W-A	YLR162W-A	-1.68898	-2.23506
YIL074C	SER33	-1.12729	-2.22929
YBR227C	MCX1	-2.42096	-2.22755
YOL014W	YOL014W	-1.9037	-2.23375
YKR078W	YKR078W	-2.33268	-2.22467
YHR150W	PEX28	-2.2914	0.758046
YDR144C	MKC7	-2.15694	-2.218
YNL064C	YDJ1	-1.89229	-2.21939
YKL121W	YKL121W	-1.67416	-2.21744
YDR266C	YDR266C	-1.61646	-2.21743
YGL210W	YPT32	-1.49745	-2.2247
YBR105C	VID24	-0.847707	-2.20926
YER170W	ADK2	-0.459576	-2.21149
YCR005C	CIT2	-2.63961	0.591331
YOR337W	TEA1	-2.1675	-2.21104
YDL093W	PMT5	-1.82874	-2.2145
YJL047C-A	YJL047C-A	-1.26935	-2.20652
YOR021C	YOR021C	-1.55847	-2.19885
YHR206W	SKN7	-1.25951	-2.19759
YER019W	ISC1	-1.16969	-2.19405
YCR094W	CDC50	-2.7915	-2.18924
YJL037W	YJL037W	-2.44713	-2.19118
YDR150W	NUM1	-2.44916	-2.18694
YLR234W	TOP3	-2.33412	-2.19221
YHR111W	UBA4	-1.49706	-2.19053
YLL029W	YLL029W	-1.83371	-2.17956
YGL124C	MON1	-1.12735	-2.16961
YNL159C	ASI2	-2.19468	-2.16827
YML017W	PSP2	-1.90762	-2.16997
YML117W	NAB6	-0.894299	-2.1629
YDR289C	RTT103	-2.1608	-2.1589
YGR004W	PEX31	-1.87231	-2.15794
YNL037C	IDH1	-1.38325	-2.15614
YHR050W-A	YHR050W-A	-1.35596	-2.16332
YOR097C	YOR097C	-1.27572	-2.15683
YJL115W	ASF1	-2.45045	-2.15441
YNL242W	ATG2	-2.31677	-2.14661
YDR122W	KIN1	-1.85192	-2.15028
YKR030W	GMH1	-1.8324	-2.1521
YJL098W	SAP185	-1.5643	-2.14835
YDL185W	TFP1	-1.18196	-2.13735
YJL200C	ACO2	-2.14848	-2.13813
YBR195C	MSI1	-1.81943	-2.12986
YDR494W	RSM28	-1.70901	-2.12819
YMR034C	YMR034C	-1.11215	-2.11954
YGL049C	TIF4632	-2.50922	-2.12321
YKL120W	OAC1	-1.89917	-2.11672
YPL058C	PDR12	-1.85491	-2.1164
YGL229C	SAP4	-1.35878	-2.11567
YGR159C	NSR1	-3.0261	-2.11065
YHR194W	MDM31	-2.57325	-2.11076
YPL118W	MRP51	-2.16059	-2.10607
YNL153C	GIM3	-1.98706	-2.10814
YAL062W	GDH3	-1.33253	-2.11443
YMR264W	CUE1	-0.872389	-2.08743
YMR075W	RCO1	-2.44702	-2.09122
YJR130C	STR2	-1.83023	-2.09113
YGL215W	CLG1	-1.79383	-2.08458
YDR255C	RMD5	-1.94601	-2.07091
YDL115C	IWR1	-1.86683	-2.06853
YHL001W	RPL14B	-1.65494	-2.0666
YPL032C	SVL3	-1.62214	-2.07122
YLR320W	MMS22	-1.21546	-2.05863
YOR374W	ALD4	-2.5574	-2.06171
YBR156C	SLI15	-2.47714	-2.0578
YPL039W	YPL039W	-2.23792	-2.05915
YLR315W	NKP2	-1.89632	-2.06298
YJR089W	BIR1	-1.79282	-2.05898
YPL106C	SSE1	-2.01805	-2.05354
YGR232W	NAS6	-0.507557	-2.03973
YBL071C-B	YBL071C-B	-2.27423	-2.04347
YKL135C	APL2	-1.43203	-2.04197
YNL033W	YNL033W	-0.779738	-2.03421
YFL031W	HAC1	-2.29245	-2.03197
YNL253W	TEX1	-2.07621	-2.02949
YOR128C	ADE2	-1.87551	-2.03086
YBL051C	PIN4	-1.4053	-2.03376
YCR068W	ATG15	-0.440483	-2.01879
YER087W	YER087W	-2.32623	-2.01954
YDL054C	MCH1	-2.2857	-2.02237
YER068W	MOT2	-2.21986	-2.00607
YKR020W	VPS51	-1.94223	-2.00698
YNL046W	YNL046W	-1.88	-2.01287
YCL001W	RER1	-1.54959	-2.01036
YER116C	SLX8	-1.50725	-2.00853
YGR130C	YGR130C	-1.17058	-1.99792
YMR062C	ECM40	-1.39506	-1.99669
YER027C	GAL83	-1.24147	-1.9859
YER143W	DDI1	-2.05771	-1.98648
YMR154C	RIM13	-1.89926	-1.98974
YLR038C	COX12	-2.28005	-1.98284
YCL057W	PRD1	-2.14779	-1.98298
YHR134W	WSS1	-1.56203	-1.97516
YDR251W	PAM1	-0.478045	-1.96891
YMR274C	RCE1	-0.353412	-1.9686
YHR108W	GGA2	-1.29748	-1.97173
YKL034W	TUL1	-1.24263	0.01545
YHR110W	ERP5	-0.202526	-1.96228
YDR435C	PPM1	-1.40276	-1.96476
YNL239W	LAP3	-1.27236	-1.95804
YEL007W	YEL007W	-1.1337	-1.95426
YOL062C	APM4	-0.694701	-1.95336
YKL085W	MDH1	-1.98426	-1.94733
YGL037C	PNC1	-1.69785	-1.94858
YNL008C	ASI3	-1.42109	-1.95423
YDR369C	XRS2	-1.31171	-1.94938
YBL063W	KIP1	-1.18502	-1.9375
YHR174W	ENO2	-2.38258	-1.94385
YLR011W	LOT6	-2.23865	-1.93852
YPL071C	YPL071C	-1.7395	-1.94372
YCL028W	RNQ1	-1.47835	-1.94026
YKL181W	PRS1	-1.45141	-1.93551
YFL058W	THI5	-1.26594	-1.94228
YGL186C	TPN1	-1.17323	-1.93416
YMR040W	YET2	-1.91079	-1.92828
YBL005W	PDR3	-0.841537	-1.9242
YLR376C	PSY3	-1.9365	-1.91636
YMR069W	NAT4	-0.630653	-1.91421
YLR061W	RPL22A	-2.62377	-1.90845
YPL002C	SNF8	-1.70728	-1.91363
YOR348C	PUT4	-1.74528	-1.89964
YDR346C	SVF1	-1.62392	-1.89831
YDL176W	YDL176W	-1.31062	-1.90235
YOR295W	UAF30	-1.12424	-1.88015
YKL027W	YKL027W	-2.15516	-1.88345
YIL023C	YIL023C	-1.82401	-1.88091
YNL273W	TOF1	-1.24699	-1.87036
YIL014C-A	YIL014C-A	-0.99302	-1.87083
YKL085W	MDH1	-1.98426	-1.94733
YGR221C	TOS2	-1.88964	-1.8712
YOL012C	HTZ1	-1.68901	-1.87162
YDR477W	SNF1	-1.25345	-1.8604
YDR379C-A	YDR379C-A	-2.39725	-1.85716
YNL277W-A	YNL277W-A	-1.84778	-1.86307
YOL018C	TLG2	-1.81132	-1.86138
YER099C	PRS2	-1.31586	-1.86465
YMR124W	YMR124W	-1.29433	-1.85602
YBR215W	HPC2	-1.86389	-1.8496
YCR024C-A	PMP1	-1.79718	-1.85322
YPL274W	SAM3	-1.25309	-1.833
YDR364C	CDC40	-1.22105	-1.83116
YCL064C	CHA1	-0.947222	-1.82712
YKL188C	PXA2	-0.186439	-1.82573
YBR297W	MAL33	-0.0375144	-1.82814
YDR385W	EFT2	-2.04892	-1.83417
YML094W	GIM5	-1.82506	-1.82633
YDL048C	STP4	-1.72751	-1.82789
YML022W	APT1	-1.64929	-1.82007
YPR065W	ROX1	-1.26852	-1.82209
YML054C-A	YML054C-A	-0.95687	-1.81819
YNL138W-A	YSF3	-2.34868	-1.82315
YPL036W	PMA2	-1.96954	-1.8174
YNL155W	YNL155W	-1.62319	-1.81704
YLR262C-A	TMA7	-1.57221	-1.81114
YNR007C	ATG3	-1.17494	-1.81352
YPL009C	YPL009C	-2.35098	-1.80859
YKR043C	YKR043C	-2.22891	-1.80831
YLR449W	FPR4	-2.18126	-1.80064
YPL230W	YPL230W	-1.08043	-1.79851
YGL089C	MF(ALPHA)2	-0.788378	-0.447506
YLR120C	YPS1	-0.725234	-1.7954
YPL196W	OXR1	0.111626	-1.80097
YHL027W	RIM101	-1.95571	-1.80329
YNL097C	PHO23	-1.08282	-1.78818
YOL024W	YOL024W	-0.526903	-1.78849
YAL044C	GCV3	-1.61607	-1.79205
YDL070W	BDF2	-1.38903	-1.78912
YLR447C	VMA6	-1.25764	-1.78941
YCL024W	KCC4	-0.61951	-1.77874
YHR141C	RPL42B	-2.48154	-1.77973
YJL073W	JEM1	-1.83474	-1.77683
YHR100C	YHR100C	-1.77304	-1.78444
YMR138W	CIN4	-1.16872	-1.76933
YJL192C	SOP4	-0.955025	-1.76668
YDR108W	GSG1	-0.215463	-1.77441
YAL048C	GEM1	-1.59111	-1.76741
YPL216W	YPL216W	-1.2799	-1.77401
YMR009W	ADI1	-0.92024	-1.75902
YCR018C	SRD1	-2.54907	-1.75537
YPL084W	BRO1	-2.05132	-1.76214
YOR163W	DDP1	-1.63049	-1.7556
YNL054W	VAC7	-1.61784	-1.76077
YLR244C	MAP1	-1.59435	-1.76076
YPR138C	MEP3	-2.15071	-1.74904
YLR209C	PNP1	-1.96997	-1.74873
YOR316C	COT1	-1.56705	-1.74902
YOR065W	CYT1	-1.18364	-1.74352
YDL069C	CBS1	-2.01603	-1.73706
YLR225C	YLR225C	-1.30508	-1.74234
YPR018W	RLF2	-1.58083	-1.73425
YBL090W	MRP21	-1.38517	-1.72863
YJL126W	NIT2	-1.35186	-1.73294
YOR357C	SNX3	-1.34452	-1.72908
YMR166C	YMR166C	-1.34163	-1.72807
YGR270W	YTA7	-1.79059	-1.72256
YLR016C	PML1	-1.63723	-1.7208
YOR312C	RPL20B	-2.46194	-1.71823
YML067C	ERV41	-2.23315	-1.72202
YOL081W	IRA2	-2.03919	-1.72079
YLR178C	TFS1	-1.65353	-1.72057
YJR044C	VPS55	-1.43906	-1.71542
YJL133C-A	YJL133C-A	-1.37413	-1.71618
YGR229C	SMI1	-1.15979	-1.71456
YPL152W	RRD2	-1.1037	-1.71219
YDR107C	YDR107C	-0.468872	-1.70664
YGR289C	MAL11	-2.09913	-1.71402
YJL044C	GYP6	-1.4117	-1.7059
YHR022C	YHR022C	-0.857914	-1.6962
YNR064C	YNR064C	-0.585749	-1.70318
YLR389C	STE23	-0.427085	-1.70005
YMR014W	BUD22	-1.93466	-1.70107
YBL042C	FUI1	-1.90255	-1.69959
YMR055C	BUB2	-1.78336	-1.69502
YDL045W-A	MRP10	-1.75963	-1.70332
YCR028C	FEN2	-1.38361	-1.69855
YOR115C	TRS33	-0.598206	-1.68875
YHR033W	YHR033W	-0.423388	-1.68813
YNL138W-A	YSF3	-2.34868	-1.82315
YMR021C	MAC1	-1.2619	-1.68966
YAL021C	CCR4	-1.24461	-1.67564
YNL321W	YNL321W	-1.13407	-1.67696
YGR197C	SNG1	-1.05702	-1.67913
YDR065W	YDR065W	-2.23989	-1.6842
YJR098C	YJR098C	-1.43958	-1.67683
YFL003C	MSH4	-1.17093	-1.6727
YIL131C	FKH1	-1.08764	-1.6743
YOR035C	SHE4	-1.07948	-1.67037
YDL113C	ATG20	-0.937358	-1.66517
YER044C-A	38108	-0.899348	-1.66588
YPR108W-A	YPR108W-A	-2.19803	-0.232797
YMR143W	RPS16A	-1.64679	-1.66547
YJR127C	RSF2	-1.53172	-1.67268
YFL053W	DAK2	-2.38028	-1.65964
YOL162W	YOL162W	-1.90947	-1.65794
YNL001W	DOM34	-1.73762	-1.66462
YIL125W	KGD1	-1.6117	-0.402493
YBR186W	PCH2	-1.41868	-1.66188
YKL179C	COY1	-1.37456	-1.65869
YOR268C	YOR268C	-1.00966	-1.64941
YHR119W	SET1	-0.835158	-1.64811
YHR097C	YHR097C	-0.482438	-1.65031
YDL155W	CLB3	-0.329247	-1.65074
YPR083W	MDM36	-2.36563	-1.65255
YMR066W	SOV1	-1.92078	-1.6508
YDR517W	GRH1	-1.75384	-1.65321
YOR394W	YOR394W	-1.51957	-1.65219
YML051W	GAL80	-0.246778	-1.64453
YNL044W	YIP3	-1.82628	-1.64303
YER095W	RAD51	-0.968582	-1.62704
YHR218W	YHR218W	-0.425329	-1.62776
YIL140W	AXL2	0.005104	-1.63475
YJL198W	PHO90	-2.22085	-1.63482
YJR070C	LIA1	-1.80288	-1.24264
YER054C	GIP2	-1.62168	-1.62781
YDR279W	RNH202	-1.29024	-1.62877
YDR076W	RAD55	-1.21383	-1.61735
YNL229C	URE2	-1.04606	-1.62406
YGR153W	YGR153W	-0.858961	-1.6169
YGR044C	RME1	-0.830296	-1.61735
YOL098C	YOL098C	-2.15328	-1.62418
YGR171C	MSM1	-1.66665	-1.62311
YBR026C	ETR1	-1.66135	-1.61956
YGL192W	IME4	-1.33939	-1.62478
YER033C	ZRG8	-0.629017	-1.60611
YGL135W	RPL1B	-1.83506	-1.61455
YLR426W	YLR426W	-1.44158	-1.61007
YOR241W	MET7	-1.98093	-1.60435
YGL110C	CUE3	-1.74985	-1.60337
YLR048W	RPS0B	-1.7202	-1.59966
YHR086W-A	YHR086W-A	-1.3065	-1.60181
YDL065C	PEX19	0.0848306	-1.57651
YOL001W	PHO80	-1.70927	-1.5794
YGL115W	SNF4	-1.63844	-1.57695
YDL056W	MBP1	-1.53567	-1.57773
YLR220W	CCC1	-1.4935	-1.58434
YNL252C	MRPL17	-1.40602	-1.5845
YEL025C	YEL025C	-0.998015	-1.56853
YAL013W	DEP1	-1.95639	-1.57406
YOR322C	LDB19	-1.8336	-1.57236
YAR018C	KIN3	-1.2457	-1.55691
YJR060W	CBF1	-0.974646	-1.559
YOR059C	YOR059C	-0.545258	-1.55765
YJL059W	YHC3	-0.486179	-1.56389
YKL208W	CBT1	-2.34756	-1.55777
YBR191W	RPL21A	-2.29875	-1.55699
YBL099W	ATP1	-1.67574	-1.55537
YJR082C	EAF6	-1.65248	-1.56349
YNL027W	CRZ1	-1.53543	-1.5591
YMR307W	GAS1	-1.07861	-1.54789
YJL223C	PAU1	-0.822378	-1.54992
YDR419W	RAD30	-0.692808	-1.54621
YBL106C	SRO77	-0.33384	-1.55073
YER117W	RPL23B	-2.66576	-1.54729
YOL093W	TRM10	-2.03379	-1.5462
YLL012W	YEH1	-1.87329	-1.54579
YLR419W	YLR419W	-0.865743	-1.5364
YKL070W	YKL070W	-0.643156	-1.54154
YML118W	NGL3	-1.65819	-1.54172
YCL008C	STP22	-1.46702	-1.5446
YGL211W	NCS6	-0.969581	-1.53286
YJL052C-A	YJL052C-A	-0.52317	-1.52684
YMR072W	ABF2	-2.16699	-1.52781
YER050C	RSM18	-2.10057	-1.52896
YNL191W	YNL191W	-1.97617	-1.52816
YJL036W	SNX4	-1.2934	-1.52637
YOL147C	PEX11	-1.20867	-1.52131
YNR001C	CIT1	-1.0651	-0.252265
YPR164W	MMS1	-0.71537	-1.51739
YKL079W	SMY1	-0.371858	-1.5174
YLR172C	DPH5	-1.32284	-1.52014
YOR328W	PDR10	-1.29924	-1.52208
YGL078C	DBP3	-1.16049	-1.51088
YDR357C	YDR357C	-1.03865	-1.50808
YKR092C	SRP40	-0.883773	-1.50961
YPL214C	THI6	-0.654113	-1.51057
YLR226W	BUR2	-0.588667	-1.5134
YOR120W	GCY1	-1.60382	-1.50891
YJR019C	TES1	-1.25553	-1.50866
YDR178W	SDH4	-1.17294	-1.49953
YLR097C	HRT3	-1.0889	-1.50092
YKR010C	TOF2	-0.455829	-1.50306
YBR166C	TYR1	-2.11825	-1.49791
YOR187W	TUF1	-1.98621	-1.5047
YJL066C	MPM1	-1.66076	-1.50149
YDR342C	HXT7	-1.39438	-1.50126
YPL055C	LGE1	-1.60415	-1.49253
YDR539W	YDR539W	-0.842473	-1.48989
YOL019W	YOL019W	-0.520783	-1.4869
YGR258C	RAD2	-2.00391	-1.48668
YBR085W	AAC3	-1.60991	-1.49038
YDR281C	PHM6	-1.40995	-1.49434
YDR055W	PST1	-1.36501	-1.49002
YGR287C	YGR287C	-1.32647	-1.4867
YBR129C	OPY1	-1.21485	-1.47738
YMR247C	YMR247C	-0.921744	-1.47768
YDR195W	REF2	-0.813342	-1.48036
YHR043C	DOG2	-1.84836	-1.47692
YHR028C	DAP2	-1.2546	-1.47244
YGL079W	YGL079W	-1.0545	-1.46658
YPL200W	CSM4	-0.978205	-1.47385
YOR114W	YOR114W	-0.760369	-1.47103
YBR056W	YBR056W	-2.01487	-1.46739
YGR104C	SRB5	-0.751556	-1.46347
YER090W	TRP2	-0.71222	-1.46442
YER166W	DNF1	-0.195159	-1.4608
YNL257C	SIP3	-1.88704	-1.46023
YMR144W	YMR144W	-1.79632	-1.46175
YML007C-A	YML007C-A	-1.30296	-1.46129
YER167W	BCK2	-1.56337	-1.4503
YNL307C	MCK1	-1.50775	-1.45348
YPL125W	KAP120	-1.26976	-1.44603
YNL196C	YNL196C	-1.06981	-1.44024
YLR456W	YLR456W	-1.00244	-1.43776
YMR037C	MSN2	-0.977687	-1.43742
YKR065C	PAM17	-1.87257	-1.44379
YML053C	YML053C	-1.47981	-1.44117
YNL325C	FIG4	-1.19529	-1.43225
YDR448W	ADA2	-0.996227	-1.43129
YER044C	ERG28	-0.964946	-1.42899
YAL042W	ERV46	-0.85963	-1.42737
YIR030C	DCG1	-0.731948	-1.43318
YPR032W	SRO7	-0.669191	-1.42581
YER087C-B	SBH1	-0.529719	-1.43335
YIR042C	YIR042C	-0.305059	-1.42903
YPL129W	TAF14	-1.97886	-1.42746
YGL216W	KIP3	-1.43879	-1.43003
YNL316C	PHA2	-1.3948	-1.43374
YJR008W	YJR008W	-1.0706	-1.4211
YER081W	SER3	-1.03454	-1.41726
YHR199C	YHR199C	-0.620254	-1.41957
YIL046W-A	YIL046W-A	-0.105643	-1.42169
YKR030W	GMH1	-1.8324	-2.1521
YMR085W	YMR085W	-0.547431	-1.41046
YLR102C	APC9	-0.291921	-1.40769
YMR011W	HXT2	-1.83959	-1.415
YMR137C	PSO2	-1.04851	-1.40451
YMR224C	MRE11	-1.05368	-1.39658
YIL076W	SEC28	-0.456132	-1.39972
YDR446W	ECM11	-0.268737	-1.39624
YCR095W-A	YCR095W-A	-0.182921	-1.39958
YER077C	YER077C	-1.80738	-1.39558
YIL148W	RPL40A	-1.76505	-1.39784
YKL129C	MYO3	-1.35643	-1.39941
YIL136W	OM45	-1.23541	-1.39219
YJL106W	IME2	-0.673364	-1.38665
YMR181C	YMR181C	-2.85072	-1.38786
YAR015W	ADE1	-1.39085	-1.38956
YGL066W	SGF73	-1.27981	-1.392
YHR216W	IMD2	-1.0529	-1.37608
YHR007C-A	YHR007C-A	-0.424267	-1.37537
YKL092C	BUD2	-0.037342	-1.37882
YLR410W	VIP1	-1.68122	-1.3836
YOL091W	SPO21	-0.890583	-1.36951
YJL197W	UBP12	-0.858729	-1.37125
YML108W	YML108W	-0.716783	-1.37306
YOR032C	HMS1	-0.189995	-1.37091
YFL023W	BUD27	-1.85875	-1.37349
YMR058W	FET3	-1.51532	-1.36687
YNL032W	SIW14	-1.35972	-1.36655
YIL137C	TMA108	-1.0425	-1.36406
YGL019W	CKB1	-1.03825	-1.36192
YBR214W	SDS24	-0.949473	-1.36008
YOR389W	YOR389W	-0.935646	-1.36074
YKR035W-A	DID2	-1.31615	-1.36469
YGR208W	SER2	-1.28568	-1.36154
YNL275W	YNL275W	-0.991592	2.15815
YLR357W	RSC2	-0.901035	-1.35276
YMR015C	ERG5	-0.875839	-1.3489
YBR108W	YBR108W	-0.59765	-1.34952
YNL334C	SNO2	-1.98552	-1.34533
YHR212W-A	YHR212W-A	-1.5164	-1.34612
YIR029W	DAL2	-1.05401	-1.33537
YNL210W	MER1	-0.972019	-1.34369
YMR297W	PRC1	-0.558038	-1.33684
YNR048W	YNR048W	-1.17812	-1.33092
YIL132C	CSM2	-0.730517	-1.32728
YBR028C	YBR028C	-0.680799	-1.32789
YGR111W	YGR111W	-0.590201	-1.3339
YDR495C	VPS3	-2.04062	-1.33439
YDL174C	DLD1	-1.83934	-1.32643
YNL034W	YNL034W	-0.641414	-1.32427
YMR282C	AEP2	-2.06534	-1.31763
YDR003W-A	YDR003W-A	-1.25578	-1.31689
YDR124W	YDR124W	-1.16298	-1.30545
YOR016C	ERP4	-0.217438	-1.30922
YML110C	COQ5	-1.86871	-1.30752
YKR059W	TIF1	-1.80651	-1.31314
YNL250W	RAD50	-1.60282	-1.31102
YLR393W	ATP10	-1.25325	-1.29737
YKL037W	YKL037W	-1.17223	-1.30134
YPL189C-A	YPL189C-A	-0.974835	-1.3039
YOL131W	YOL131W	-0.629099	-1.29926
YHL018W	YHL018W	-0.0539914	-1.30207
YGR056W	RSC1	-1.80468	-1.30162
YML075C	HMG1	-1.40984	-1.29751
YLR373C	VID22	-1.2987	-1.30365
YCR101C	YCR101C	-0.810393	-1.28594
YPR196W	YPR196W	-0.807061	-1.28589
YMR225C	MRPL44	-0.345107	-1.29198
YNL224C	SQS1	-1.50892	-1.29313
YKR021W	YKR021W	-1.04578	-1.27989
YDR524C	AGE1	-0.415719	-1.27559
YHR213W-B	YHR213W-B	-0.381929	-1.28154
YIR018W	YAP5	-1.24031	-1.27266
YMR193W	MRPL24	-0.936556	-1.26788
YLR130C	ZRT2	-0.809569	-1.27011
YPL109C	YPL109C	-1.7549	-1.27188
YML071C	COG8	-0.977626	-1.26231
YGR092W	DBF2	-0.780756	-1.25665
YBR294W	SUL1	-0.423303	-1.26137
YLR292C	SEC72	-0.279861	-1.26264
YPR148C	YPR148C	-1.67085	-1.2594
YGL187C	COX4	-1.67347	-1.2551
YER151C	UBP3	-1.28665	-1.26285
YOL072W	THP1	-1.93109	-1.25447
YDR377W	ATP17	-1.53338	-1.2535
YDR129C	SAC6	-1.45989	-1.24902
YDR079W	PET100	-1.24801	-1.24808
YLL009C	COX17	-1.1908	-1.25108
YER056C	FCY2	-1.11279	-1.24547
YGR068C	YGR068C	-1.08005	-1.25463
YDR139C	RUB1	-0.936233	-1.24657
YKL126W	YPK1	-0.397265	-1.25067
YDR443C	SSN2	-2.0486	-1.23576
YGL244W	RTF1	-1.9573	-1.23822
YJR070C	LIA1	-1.80288	-1.24264
YPR067W	ISA2	-1.64175	-1.24345
YOR230W	WTM1	-0.703667	-1.23832
YPL096C-A	ERI1	-1.66328	0.964134
YLL019C	KNS1	-1.48172	-1.22965
YDR462W	MRPL28	-1.15325	-1.22941
YIL066C	RNR3	-1.05454	-1.22742
YHR158C	KEL1	-0.633065	-1.23358
YGR220C	MRPL9	-2.21045	-1.22385
YDR322W	MRPL35	-1.69865	-1.21785
YPL022W	RAD1	-1.35313	-1.21634
YOR381W-A	YOR381W-A	-1.23524	-1.21847
YBR133C	HSL7	-0.0369709	-1.21732
YKL064W	MNR2	-1.67339	-1.21091
YDL067C	COX9	-1.38138	-1.20607
YGR058W	YGR058W	-0.963222	-1.21016
YDR354W	TRP4	-0.794645	-1.20741
YPR156C	TPO3	-0.759049	-1.21005
YKL011C	CCE1	-1.50019	-1.2007
YKR082W	NUP133	-1.20949	-1.20157
YFL001W	DEG1	-1.17133	-1.20429
YKR057W	RPS21A	-0.817382	-1.20072
YMR159C	ATG16	-0.540304	-1.19832
YMR087W	YMR087W	-0.533053	-1.20195
YML016C	PPZ1	-0.431684	-1.20444
YDR202C	RAV2	-0.0920417	-1.20243
YML063W	RPS1B	-1.86722	-1.18582
YGL237C	HAP2	-1.49449	-1.19245
YMR241W	YHM2	-1.35619	-1.18558
YGR129W	SYF2	-1.16334	-1.18541
YKL061W	YKL061W	-0.872724	-1.19069
YDR370C	YDR370C	-0.615301	-1.19043
YNL063W	MTQ1	-0.387111	-1.19415
YMR084W	YMR084W	-0.320009	-1.19311
YKL109W	HAP4	-1.68861	-1.18198
YMR132C	JLP2	-0.985427	-1.18066
YJL004C	SYS1	-0.798356	-1.18027
YNL130C	CPT1	-0.731095	-1.17635
YML020W	YML020W	-0.569367	-1.17961
YDL128W	VCX1	-0.505037	-1.18334
YIL166C	YIL166C	-0.194812	-1.17714
YOR321W	PMT3	-0.184313	-1.18001
YJR109C	CPA2	-1.95693	-1.165
YMR016C	SOK2	-1.5177	-1.16637
YBR041W	FAT1	-1.24658	-1.1691
YLR200W	YKE2	-0.652401	-1.16722
YEL057C	YEL057C	-1.51464	-1.16012
YDR329C	PEX3	-1.24569	-1.1621
YPL156C	PRM4	-1.232	-1.16085
YCL055W	KAR4	-0.904752	-1.16169
YBR111W-A	SUS1	-0.741988	-1.15521
YML082W	YML082W	-0.591376	-1.16227
YLL016W	SDC25	-0.576709	-1.15774
YDR119W	YDR119W	-0.573882	-1.15849
YDR512C	EMI1	-0.528465	-1.1562
YPR002W	PDH1	-0.53306	-1.15525
YIR017C	MET28	-0.427841	-1.16117
YJR153W	PGU1	-0.421652	-1.16097
YGR163W	GTR2	0.0899796	-1.15721
YER048C	CAJ1	-1.6153	-1.15319
YLL054C	YLL054C	-0.762908	-1.14793
YBR089C-A	NHP6B	-0.463944	-1.15376
YMR120C	ADE17	-0.2002	-1.15137
YER174C	GRX4	-0.12001	-1.15429
YMR064W	AEP1	-1.9284	-1.13829
YDR256C	CTA1	-1.41776	-1.13541
YLR377C	FBP1	-1.13202	-1.13899
YNL070W	TOM7	-1.10864	-1.1369
YKL137W	YKL137W	-1.43761	-1.12525
YML083C	YML083C	-1.40722	-1.13338
YDR009W	GAL3	-1.30303	-1.12722
YLL051C	FRE6	-1.93676	-1.11794
YMR025W	CSI1	-1.30121	-1.12394
YKL096C-B	YKL096C-B	-1.2086	-1.12149
YLR214W	FRE1	-0.871366	-1.11791
YJL190C	RPS22A	-0.699324	-1.11543
YNL090W	RHO2	-0.667246	-1.12228
YDL116W	NUP84	-2.22843	-1.10601
YJR134C	SGM1	-1.08505	-1.11377
YOR247W	SRL1	-0.936287	-1.1087
YOR215C	YOR215C	-0.922686	-1.10706
YGR001C	YGR001C	-1.85649	-1.09679
YMR315W-A	YMR315W-A	-1.46335	-1.09959
YDR506C	YDR506C	-1.25928	-1.09986
YJL124C	LSM1	-1.04639	-1.1043
YNL200C	YNL200C	-0.686406	-1.09965
YOL032W	OPI10	-0.672973	-1.10305
YMR258C	YMR258C	-0.589653	-1.10382
YGR275W	RTT102	-1.59049	-1.08637
YKL175W	ZRT3	-0.991158	-1.09168
YDR440W	DOT1	-0.82773	-1.08923
YOR131C	YOR131C	-0.618883	-1.09148
YPL225W	YPL225W	-0.542152	-1.09374
YGL212W	VAM7	-1.71372	-1.07581
YGL154C	LYS5	-1.32568	-1.08367
YER153C	PET122	-1.03535	-1.07549
YHR054C	YHR054C	-0.931674	-1.08054
YLR204W	QRI5	-0.83112	-1.08026
YJR151W-A	YJR151W-A	-0.740913	-1.07501
YLR087C	CSF1	-1.66667	-1.06785
YMR123W	PKR1	-1.27556	-1.06504
YPL167C	REV3	-0.815123	-1.0678
YER045C	ACA1	-0.811926	-1.0671
YDL248W	COS7	-0.716886	-1.07046
YJL127C	SPT10	-0.582598	-1.0726
YDR457W	TOM1	-1.45583	-1.05652
YMR228W	MTF1	-1.41274	-1.06498
YCL026C-A	FRM2	-1.38638	-1.05938
YDR125C	ECM18	-0.62012	-1.06202
YJL065C	DLS1	-0.540318	-1.06435
YPL092W	SSU1	-0.452988	-1.05608
YPR189W	SKI3	-1.98091	-1.04626
YPL132W	COX11	-1.83308	-1.04878
YNL009W	IDP3	-1.81855	-1.0545
YNL259C	ATX1	-1.66102	-1.05374
YBR173C	UMP1	-1.09915	-1.04892
YOL015W	YOL015W	-1.04978	-1.04759
YPL265W	DIP5	-0.811879	-1.0523
YPR159C-A	YPR159C-A	-0.786061	-1.05107
YMR284W	YKU70	-0.332632	-1.04823
YNL081C	SWS2	-1.71397	-1.04058
YCL026C-B	YCL026C-B	-1.49286	-1.0409
YIL134W	FLX1	-1.37101	-1.04147
YAL019W	FUN30	-1.20136	-1.03647
YDR291W	YDR291W	-0.616073	-1.03874
YAL014C	SYN8	-0.611167	-1.03834
YGL114W	YGL114W	-0.350958	-1.04312
YKL050C	YKL050C	-0.230061	-1.03847
YOR034C-A	YOR034C-A	-0.952334	0.184699
YNR047W	YNR047W	-0.786691	-1.03133
YOR047C	STD1	-0.746247	-1.03187
YGL054C	ERV14	-0.655184	-1.02581
YMR054W	STV1	-0.455041	-1.026
YPR097W	YPR097W	-0.414098	-1.02822
YER123W	YCK3	-0.374159	-1.02908
YDR393W	SHE9	-1.91355	-1.02183
YGR118W	RPS23A	-1.7485	-1.02306
YFR034C	PHO4	-1.59516	-1.02343
YLR052W	IES3	-1.5916	-1.02485
YDR529C	QCR7	-1.51417	-1.02492
YLL028W	TPO1	-1.37118	-1.01562
YOL060C	MAM3	-1.36415	-1.01515
YMR178W	YMR178W	-1.21346	-1.0154
YNL030W	HHF2	-1.19412	-1.02422
YOR306C	MCH5	-0.931588	-1.02025
YLR168C	YLR168C	-0.875117	-1.01637
YOL092W	YOL092W	-0.233539	-1.02027
YDR502C	SAM2	-0.208562	-1.01573
YBL101C	ECM21	-0.16995	-1.02259
YLR380W	CSR1	-1.83329	-1.01429
YNR013C	PHO91	-1.3169	-1.00569
YBR221C	PDB1	-1.30712	-1.01151
YHR011W	DIA4	-1.08612	-1.01036
YJR005W	APL1	-0.775035	-1.00905
YHR138C	YHR138C	-0.627247	-1.00821
YJL043W	YJL043W	-0.488792	-1.00783
YNL145W	MFA2	-0.341745	-1.00872
YMR291W	YMR291W	-0.250124	-1.01295
YDL104C	QRI7	-1.71032	-1.00156
YIL052C	RPL34B	-1.6456	-1.00044
YHR127W	YHR127W	-1.59752	-0.998646
YOL164W-A	YOL164W-A	-1.16978	-1.00392
YGR122W	YGR122W	-1.1726	-0.996657
YIL018W	RPL2B	-1.07838	-0.995088
YAL063C-A	YAL063C-A	-0.975386	-1.00004
YMR097C	MTG1	-0.952369	-1.00241
YHR099W	TRA1	-0.911468	-1.00125
YNL079C	TPM1	-0.838716	-1.00337
YLR085C	ARP6	-0.797069	-1.00435
YOR376W-A	YOR376W-A	-0.761845	-1.00364
YLR398C	SKI2	-0.750399	-0.997325
YHR155W	YSP1	-0.634042	-0.999191
YOR279C	RFM1	-0.422054	-0.998003
YGL175C	SAE2	-0.377143	-1.00009
YLR309C	IMH1	0.424856	-0.998952
YNR049C	MSO1	-1.33117	-0.990962
YKR001C	VPS1	-1.22985	-0.99459
YBR296C-A	YBR296C-A	-0.988972	-0.98766
YMR165C	PAH1	-0.836457	-0.988929
YER134C	YER134C	-0.678226	-0.98925
YCL033C	YCL033C	-0.615745	-0.991231
YHR092C	HXT4	-0.552915	-0.993918
YLR199C	YLR199C	-0.489873	-0.986997
YBL102W	SFT2	0.0934453	-0.986768
YER188C-A	YER188C-A	-0.779519	-0.980156
YAR031W	PRM9	-0.609113	-0.984229
YBR112C	CYC8	-0.480239	-0.977304
YML038C	YMD8	-0.171058	-0.979355
YIL080W	YIL080W	-0.133932	-0.976713
YPR114W	YPR114W	0.189857	-0.976912
YIL016W	SNL1	-1.92163	-0.96634
YDR272W	GLO2	-1.50622	-0.968351
YJL210W	PEX2	-1.35218	-0.965553
YNR023W	SNF12	-1.17439	-0.965726
YNL185C	MRPL19	-1.08966	-0.971702
YDL188C	PPH22	-0.992394	-0.973094
YPR069C	SPE3	-0.909265	-0.974408
YEL006W	YEA6	-0.786681	-0.974114
YIL057C	YIL057C	-0.692001	-0.970363
YLR262C	YPT6	-0.661964	-0.973238
YGR263C	YGR263C	-0.647792	-0.967064
YLR207W	HRD3	-0.64903	-0.965628
YKR104W	YKR104W	-0.58244	-0.971374
YEL040W	UTR2	-0.16939	-0.969003
YML003W	YML003W	-1.20946	-0.957162
YJR139C	HOM6	-1.08318	-0.958126
YPL166W	ATG29	-1.06407	-0.963653
YAL060W	BDH1	-0.95891	-0.961273
YMR074C	YMR074C	-0.869057	-0.956507
YJL172W	CPS1	-0.737202	-0.95524
YKL110C	KTI12	-0.499257	-0.963543
YDR493W	YDR493W	-1.47981	-0.954621
YNL037C	IDH1	-1.38325	-2.15614
YLR031W	YLR031W	-0.831467	-0.953668
YMR053C	STB2	-0.509751	-0.945928
YDR247W	VHS1	-0.476799	-0.954304
YDR229W	IVY1	-0.388049	-0.947072
YDR260C	SWM1	0.148601	-0.948092
YFR036W	CDC26	0.405886	-0.949464
YPR037C	ERV2	-1.71337	-0.941172
YLR368W	MDM30	-1.67502	-0.936362
YDR366C	YDR366C	-0.921641	-0.938995
YNL295W	YNL295W	-0.819808	-0.935071
YLL002W	RTT109	-0.729511	-0.944247
YPL021W	ECM23	-0.344053	-0.942585
YHR094C	HXT1	0.00327284	-0.938232
YMR167W	MLH1	-1.69278	-0.932798
YJL121C	RPE1	-1.49342	-0.929274
YKL218C	SRY1	-1.19053	-0.926008
YMR318C	ADH6	-1.14718	-0.933504
YLR149C	YLR149C	-0.844979	-0.925892
YPL060W	LPE10	-0.698862	-0.927284
YHR096C	HXT5	-0.635306	-0.932767
YDL133W	YDL133W	-0.555054	-0.934472
YKL171W	YKL171W	-0.446315	-0.927478
YGL014W	PUF4	-0.366901	-0.92632
YCL029C	BIK1	-0.334722	-0.929101
YBR245C	ISW1	0.142903	-0.930461
YLR193C	UPS1	-1.81062	-0.923432
YER037W	PHM8	-1.04034	-0.92306
YGL197W	MDS3	-1.00299	-0.921012
YLR394W	CST9	-0.93396	-0.923119
YOR269W	PAC1	-0.733767	-0.923358
YOR126C	IAH1	-0.71784	-0.91534
YNL023C	FAP1	-0.633413	-0.919089
YDL203C	YDL203C	-0.41542	-0.921578
YGR201C	YGR201C	-1.53859	-0.914765
YLR057W	YLR057W	-1.51108	-0.911273
YBR181C	RPS6B	-1.3527	-0.912681
YOR080W	DIA2	-1.18346	-0.912554
YDR007W	TRP1	-0.991009	-0.911668
YLR135W	SLX4	-0.943349	-0.914656
YMR110C	HFD1	-0.837834	-0.906304
YKL077W	YKL077W	-0.216045	-0.910495
YHR079C-A	SAE3	-1.49782	-0.896152
YPL187W	MF(ALPHA)1	-1.01785	-0.89852
YLR206W	ENT2	-0.70703	-0.895241
YER124C	DSE1	-0.350397	-0.898774
YOR125C	CAT5	-1.61746	-0.890876
YBR104W	YMC2	-1.49456	-0.886598
YLR285C-A	YLR285C-A	-1.28086	-0.887095
YCL063W	VAC17	-1.2215	-0.769267
YDR441C	APT2	-1.18072	-0.889347
YNL270C	ALP1	-1.12498	-0.894648
YDL186W	YDL186W	-1.00184	-0.885219
YPR122W	AXL1	-0.941486	-0.887936
YNL165W	YNL165W	-0.731506	-0.894667
YJL089W	SIP4	-0.714449	-0.885582
YDR363W	ESC2	-0.541525	-0.891941
YNL047C	SLM2	-0.226223	-0.89149
YOR043W	WHI2	0.0833431	-0.885889
YHL003C	LAG1	-1.53487	-0.88446
YML074C	FPR3	-1.39403	-0.879883
YJL003W	COX16	-1.36082	-0.884279
YLR027C	AAT2	-0.869224	-0.881684
YNL108C	YNL108C	-0.739571	-0.876904
YLR285W	NNT1	-0.293678	-0.881591
YLL062C	MHT1	-0.0697206	-0.882944
YMR004W	MVP1	-1.32387	-0.874872
YOL164W-A	YOL164W-A	-1.16978	-1.00392
YML066C	SMA2	-0.994718	-0.872092
YEL046C	GLY1	-0.908285	-0.869936
YIL024C	YIL024C	-0.566306	-0.865954
YGR244C	LSC2	-0.304192	1.33856
YNL086W	YNL086W	0.183445	-0.873467
YIL009W	FAA3	-1.58596	-0.856253
YJR048W	CYC1	-1.33313	-0.859527
YNL024C-A	YNL024C-A	-1.25064	-0.860505
YJR120W	YJR120W	-1.00525	-0.85617
YLR188W	MDL1	-0.604614	-0.855393
YOR038C	HIR2	0.116467	-0.862919
YLL061W	MMP1	-0.8654	-0.848983
YNL055C	POR1	-0.824159	-0.852842
YGL051W	MST27	-0.124442	-0.848171
YLR265C	NEJ1	0.0590867	-0.849426
YIR021W-A	YIR021W-A	0.0619085	-0.845909
YOL089C	HAL9	-1.27137	-0.839204
YEL024W	RIP1	-1.02463	-0.837226
YPL245W	YPL245W	-0.803094	-0.844648
YPL134C	ODC1	-0.763065	-0.843536
YJL077W-B	YJL077W-B	0.239666	-0.840199
YJR150C	DAN1	-1.56439	-0.825204
YFR021W	ATG18	-1.50196	-0.827777
YMR129W	POM152	-1.19673	-0.829673
YHR041C	SRB2	-1.04661	-0.831806
YOR227W	YOR227W	-0.887957	-0.828011
YMR304W	UBP15	-0.707669	-0.825417
YBR150C	TBS1	-0.641988	-0.830504
YER062C	HOR2	-0.633476	-0.829516
YLR083C	EMP70	-0.451522	-0.832688
YPL110C	GDE1	-0.268313	-0.831335
YOR025W	HST3	-0.233191	-0.827252
YLR096W	KIN2	-0.06798	-0.831626
YLR049C	YLR049C	0.0276802	-0.826328
YDR004W	RAD57	0.178718	-0.834453
YGR255C	COQ6	-1.73433	-0.818633
YBR043C	QDR3	-1.46545	-0.816126
YHR117W	TOM71	-1.31259	-0.820392
YML131W	YML131W	-1.05621	-0.821251
YDL177C	YDL177C	-1.00571	-0.819538
YNR014W	YNR014W	-0.875683	-0.821927
YKL025C	PAN3	-0.775656	-0.819395
YLR237W	THI7	-0.616678	-0.815222
YJL095W	BCK1	-0.34523	-0.822012
YAL047C	SPC72	-0.322754	-0.815553
YBR083W	TEC1	-0.0880898	-0.816598
YBR223C	TDP1	0.169219	-0.818038
YDR296W	MHR1	-1.48126	-0.812832
YNL169C	PSD1	-1.37743	-0.813504
YHL010C	YHL010C	-1.32968	-0.809424
YOL052C	SPE2	-0.939302	-0.814039
YNL052W	COX5A	-0.901606	-0.809204
YJR144W	MGM101	-0.69003	-0.810577
YNL193W	YNL193W	-0.631131	-0.808676
YOR253W	NAT5	-0.591541	-0.806664
YMR104C	YPK2	-0.39153	-0.809467
YDL002C	NHP10	-0.372835	-0.807327
YOR078W	BUD21	-1.66252	-0.80131
YOL114C	YOL114C	-0.770749	-0.803875
YOR220W	YOR220W	-0.747663	-0.801483
YAR023C	YAR023C	-0.685294	-0.799724
YNL093W	YPT53	-0.549645	-0.797108
YML068W	ITT1	-0.490192	-0.795118
YGL209W	MIG2	-0.404039	-0.804275
YNL309W	STB1	-0.111508	-0.804514
YFL041W-A	YFL041W-A	-0.0196174	-0.800629
YLR170C	APS1	0.223282	-0.799721
YJR118C	ILM1	-1.05949	-0.790761
YLR107W	REX3	-0.863988	-0.785466
YLR446W	YLR446W	-0.232146	-0.792715
YDL216C	RRI1	-0.194106	-0.790202
YGR276C	RNH70	-0.15552	-0.787235
YHR182W	YHR182W	-0.933271	-0.783158
YMR244C-A	YMR244C-A	-0.759608	-0.783208
YHR087W	YHR087W	-0.466652	-0.776107
YHR039C	MSC7	-0.354894	-0.784841
YDL025C	YDL025C	-0.271915	-0.780894
YNR018W	YNR018W	-1.52836	-0.769054
YNL117W	MLS1	-1.38028	-0.768952
YCL063W	VAC17	-1.2215	-0.769267
YPL173W	MRPL40	-1.03637	-0.774949
YKL149C	DBR1	-0.960287	-0.765015
YOR093C	YOR093C	-0.714535	-0.765244
YNL018C	YNL018C	-0.563643	-0.768035
YGR273C	YGR273C	-0.505773	-0.774438
YOR311C	HSD1	-0.476374	-0.768574
YIL135C	VHS2	-0.423891	-0.767722
YGR288W	MAL13	-0.377963	-0.773956
YAL065C	YAL065C	-0.309801	0.00991842
YDR358W	GGA1	-0.0671389	-0.774575
YPL053C	KTR6	0.12476	-0.771892
YDL244W	THI13	-1.34639	-0.762822
YPL054W	LEE1	-1.28156	-0.763422
YOL097W-A	YOL097W-A	-1.25858	-0.758843
YDR003W	RCR2	-0.865602	-0.758634
YOR026W	BUB3	-0.838349	-0.763224
YKR024C	DBP7	-0.61637	-0.755858
YBL029W	YBL029W	-0.41045	-0.75844
YOR304C-A	YOR304C-A	-0.403718	-0.759548
YOR018W	ROD1	-0.217971	-0.76362
YLR308W	CDA2	0.349765	-0.758993
YAL016C-B	YAL016C-B	0.450975	-0.758923
YDL022W	GPD1	-0.981197	-0.752933
YIL111W	COX5B	-0.596763	-0.745773
YMR244W	YMR244W	-0.524792	-0.753308
YDR388W	RVS167	-0.308119	-0.746419
YNR073C	YNR073C	-0.139152	-0.752208
YDR068W	DOS2	-2.15442	-0.739289
YHR022C-A	YHR022C-A	-1.24262	-0.740757
YGR037C	ACB1	-1.21677	-0.744193
YNL146C-A	YNL146C-A	-1.0701	-0.325693
YGL119W	ABC1	-0.715524	-0.73801
YBR084C-A	RPL19A	-0.659375	-0.737211
YLR348C	DIC1	-0.433359	-0.736855
YBR078W	ECM33	-0.370111	-0.742517
YOL100W	PKH2	-0.161024	-0.742145
YJL191W	RPS14B	-0.144542	-0.739154
YBR298C-A	YBR298C-A	-0.0745664	-0.738533
YGL136C	MRM2	-1.4911	-0.733234
YBR262C	YBR262C	-1.09406	-0.725296
YDR389W	SAC7	-0.910564	-0.733899
YNL300W	YNL300W	-0.729643	-0.726483
YDL149W	ATG9	-0.570435	-0.725144
YPR125W	YLH47	-0.308485	-0.725835
YER180C-A	SLO1	-0.23864	-0.730384
YLR427W	MAG2	-0.0726837	-0.7308
YIL176C	YIL176C	0.141105	-0.728132
YOR291W	YOR291W	-1.83733	-0.715355
YFR043C	YFR043C	-1.2279	-0.718887
YLR179C	YLR179C	-1.18768	-0.717852
YFL040W	YFL040W	-1.04831	-0.722025
YLR324W	PEX30	-0.459477	-0.718852
YFL033C	RIM15	-0.266149	-0.719386
YCR032W	BPH1	-0.271071	-0.717402
YDR158W	HOM2	-0.168731	-0.721624
YGR215W	RSM27	-1.51698	-0.707939
YKR029C	SET3	-1.34263	-0.714998
YEL011W	GLC3	-1.16739	-0.71191
YGL258W	VEL1	-1.1597	-0.714394
YAL063C-A	YAL063C-A	-0.975386	-1.00004
YMR252C	YMR252C	-0.830764	-0.709896
YJL118W	YJL118W	-0.754971	-0.707421
YPR098C	YPR098C	-0.684928	-0.711618
YKR046C	PET10	-0.634309	-0.706129
YBR066C	NRG2	-0.541641	-0.710534
YJL201W	ECM25	-0.425864	-0.714535
YMR204C	INP1	-0.311864	-0.706795
YDL175C	AIR2	-0.126906	-0.714795
YOR273C	TPO4	-0.113955	-0.714581
YDR204W	COQ4	-1.59894	-0.698771
YJR039W	YJR039W	-0.915975	-0.703023
YFL034W	YFL034W	-0.738478	-0.701645
YOR156C	NFI1	-0.433913	-0.703492
YOR173W	DCS2	-0.384664	-0.697421
YOL031C	SIL1	-0.206394	-0.695992
YDR033W	MRH1	0.216358	-0.700955
YJL063C	MRPL8	-1.71882	-0.692718
YBR230C	OM14	-0.961441	-0.685206
YNR028W	CPR8	-0.54854	-0.68751
YKR070W	YKR070W	-0.511268	-0.688013
YMR316W	DIA1	-0.395017	-0.688147
YNL097C-B	YNL097C-B	-0.399278	-0.686251
YOL042W	NGL1	-0.365482	-0.693488
YLL017W	YLL017W	-0.315948	-0.693323
YJL042W	MHP1	-0.18768	-0.687349
YJR108W	ABM1	0.128108	-0.69476
YLR024C	UBR2	-1.42774	-0.677944
YNL237W	YTP1	-0.859653	-0.683234
YLR464W	YLR464W	-0.33209	-0.676363
YOR101W	RAS1	-0.323003	-0.682729
YBR210W	ERV15	-0.268337	-0.677482
YLR119W	SRN2	-0.266515	-0.676681
YOR005C	DNL4	0.183188	-0.67607
YFR055W	YFR055W	0.20319	-0.684745
YGR112W	SHY1	-0.938337	-0.670868
YDR186C	YDR186C	-0.899384	-0.674397
YLR094C	GIS3	-0.633019	-0.671834
YPL212C	PUS1	-0.575399	-0.669201
YNL139C	RLR1	-0.530505	-0.668692
YOL028C	YAP7	-0.51608	-0.666876
YAL034C	FUN19	-1.65205	-0.655833
YHR039C-A	VMA10	-1.47625	-0.664954
YOR011W-A	YOR011W-A	-1.32008	-0.658091
YDR488C	PAC11	-0.772009	-0.661579
YHR071W	PCL5	-0.743574	-0.663351
YML116W	ATR1	-0.620871	-0.660594
YJL161W	YJL161W	-0.470507	-0.659192
YOR032W-A	YOR032W-A	-0.368591	-0.659486
YOL164W	BDS1	-0.310883	-0.65664
YMR100W	MUB1	-0.286932	-0.662404
YKR028W	SAP190	-0.221483	-0.661193
YPR063C	YPR063C	-0.048121	-0.66397
YER091C	MET6	0.0547087	-0.662559
YPL145C	KES1	0.187199	-0.656147
YGL039W	YGL039W	-1.27556	-0.645889
YHL020C	OPI1	-1.11284	-0.647239
YDR063W	YDR063W	-0.882988	-0.647461
YIL096C	YIL096C	-0.723587	-0.647836
YPL060C-A	YPL060C-A	-0.5777	-0.653107
YDL190C	UFD2	-0.504817	-0.646243
YNL125C	ESBP6	-0.317707	-0.648513
YLR023C	IZH3	-0.00598735	-0.648532
YML129C	COX14	-1.61736	-0.636024
YPL157W	TGS1	-1.53835	-0.644415
YJL159W	HSP150	-1.03757	-0.64332
YLR403W	SFP1	-0.552942	-0.641917
YDR156W	RPA14	-0.486629	-0.636306
YGR041W	BUD9	-0.329086	-0.635179
YJR021C	REC107	0.0259761	-0.635681
YOR076C	SKI7	0.0779142	-0.636558
YLR210W	CLB4	0.217626	-0.641096
YJL213W	YJL213W	-1.12397	-0.625223
YLR399C	BDF1	-0.785005	-0.629796
YLR044C	PDC1	-0.784058	0.877181
YOR123C	LEO1	-0.737049	-0.632564
YDL171C	GLT1	-0.640325	-0.634025
YDR214W	AHA1	-0.446036	-0.625708
YDR490C	PKH1	-0.225514	-0.628124
YKL090W	CUE2	-0.215251	-0.627903
YPL269W	KAR9	-0.031331	-0.630255
YHR140W	YHR140W	-0.234223	-0.619286
YPR152C	YPR152C	-0.182434	-0.621508
YBR290W	BSD2	-1.06098	-0.613163
YBR065C	ECM2	-0.821441	-0.611509
YLR264W	RPS28B	-0.778531	-0.612553
YER132C	PMD1	-0.59196	-0.614821
YPL089C	RLM1	-0.315441	-0.613443
YMR285C	NGL2	-0.278007	-0.609659
YJL207C	YJL207C	-0.213619	-0.613452
YPL064C	CWC27	-0.167226	-0.609563
YIL064W	YIL064W	-0.0547827	-0.60989
YDR503C	LPP1	-0.036157	-0.606902
YPL014W	YPL014W	-1.82612	-0.598922
YML036W	CGI121	-0.539266	-0.600931
YLR158C	ASP3-3	-0.474075	-0.601894
YCR066W	RAD18	-0.323146	-0.598276
YPL079W	RPL21B	-1.11894	-0.590956
YNL274C	YNL274C	-1.10218	-0.587038
YGL101W	YGL101W	-0.770404	-0.589161
YDR451C	YHP1	-0.586332	-0.586957
YMR017W	SPO20	-0.171145	-0.594681
YIR019C	MUC1	-0.147689	-0.594594
YOR293C-A	YOR293C-A	-0.1324	-0.587583
YPL147W	PXA1	-1.48964	-0.579705
YLR047C	FRE8	-1.38594	-0.575435
YIL128W	MET18	-1.30474	-0.58189
YIL153W	RRD1	-1.00381	-0.583954
YBR255C-A	YBR255C-A	-0.611235	-0.580583
YML133C	YML133C	-0.525713	-0.577635
YBR185C	MBA1	-0.521894	-0.57669
YOR360C	PDE2	-0.496985	-0.5756
YGL085W	YGL085W	-0.446139	-0.579502
YLR251W	SYM1	-0.397988	-0.576313
YGR117C	YGR117C	-0.289252	-0.584037
YDR439W	LRS4	-0.19698	-0.58289
YOL061W	PRS5	0.276645	-0.576321
YPR001W	CIT3	-1.58461	-2.26131
YDR117C	TMA64	-1.22497	-0.567979
YOR292C	YOR292C	-0.993935	-0.569988
YGL252C	RTG2	-0.85068	-0.569282
YFR033C	QCR6	-0.84339	-0.566527
YIL110W	YIL110W	-0.796214	-0.568127
YPR185W	ATG13	-0.787058	-0.574364
YKL213C	DOA1	-0.746868	-0.567092
YLL010C	PSR1	-0.737686	-0.572545
YLR126C	YLR126C	-0.728706	-0.571391
YNL204C	SPS18	-0.508162	-0.573941
YDR148C	KGD2	-0.410846	-0.574546
YPR115W	YPR115W	-0.408919	-0.572354
YLL056C	YLL056C	-0.336807	-0.566994
YER088C	DOT6	-0.192915	-0.570138
YLR191W	PEX13	-0.158437	-0.567175
YCR045C	YCR045C	-0.0702432	-0.574522
YJL060W	BNA3	-0.0406038	-0.565228
YLR271W	YLR271W	-0.0268051	-0.568896
YBL025W	RRN10	-1.36478	-0.557175
YLR156C-A	YLR156C-A	-1.11952	-0.560092
YBR125C	PTC4	-1.09482	-0.562549
YOR271C	YOR271C	-0.725554	-0.556989
YPL086C	ELP3	-0.45499	-0.564364
YDR492W	IZH1	-0.43948	-0.558102
YPL257W	YPL257W	-0.34698	-0.562254
YDL200C	MGT1	-0.274691	-0.555104
YKR091W	SRL3	0.0366556	-0.561141
YGR038W	ORM1	0.131601	-0.555999
YBR244W	GPX2	0.284091	-0.560172
YDR425W	SNX41	0.394374	-0.564575
YIR036C	YIR036C	-0.56004	-0.551737
YPL108W	YPL108W	-0.550104	-0.550419
YMR019W	STB4	-0.513454	-0.549543
YOL086W-A	YOL086W-A	0.243565	-0.0727768
YBL031W	SHE1	-0.465542	-0.544372
YHR131C	YHR131C	-0.466736	-0.535373
YBR071W	YBR071W	-0.421571	-0.540339
YBR207W	FTH1	-0.387253	-0.541706
YLR144C	ACF2	-0.226007	-0.544991
YNR071C	YNR071C	-0.185126	-0.544659
YPL282C	YPL282C	-0.135496	-0.537375
YML097C	VPS9	-1.31581	-0.531279
YLR327C	TMA10	-0.762234	-0.5347
YPL138C	SPP1	-0.630855	-0.531569
YDR374C	YDR374C	-0.590237	-0.532189
YGL023C	PIB2	-0.516725	-0.527965
YJR005C-A	YJR005C-A	-0.37074	-0.533341
YLR219W	MSC3	0.163461	-0.534333
YML056C	IMD4	-1.15439	-0.524709
YBR141C	YBR141C	-0.808271	-0.520722
YPR147C	YPR147C	-0.728732	-0.522343
YML087C	YML087C	-0.687153	-0.523188
YLR352W	YLR352W	-0.615819	-0.519487
YMR302C	YME2	-0.421462	-0.520433
YCL073C	YCL073C	-0.417306	-0.515715
YPR079W	MRL1	-0.245743	-0.516455
YDL170W	UGA3	0.126694	-0.517693
YNR030W	ALG12	0.285596	-0.521357
YDL052C	SLC1	-0.965685	-0.505289
YDL157C	YDL157C	-0.824773	-0.514224
YKL148C	SDH1	-0.768471	0.731092
YEL072W	RMD6	-0.758269	-0.510743
YPL052W	OAZ1	-0.368649	-0.513707
YOR064C	YNG1	-0.352768	-0.513315
YOL083W	YOL083W	-0.243544	-0.51027
YER129W	SAK1	-0.186602	-0.509869
YHL017W	YHL017W	0.318431	-0.509916
YAR020C	PAU7	0.426331	2.14471
YHR198C	YHR198C	-0.621612	-0.502333
YNL168C	YNL168C	-0.612264	-0.502617
YCR053W	THR4	-0.545121	-0.502088
YAL037C-A	YAL037C-A	-0.52909	-0.496552
YPR173C	VPS4	-0.521331	-0.496845
YJR155W	AAD10	-0.472858	-0.501461
YFR013W	IOC3	-0.411773	-0.497777
YDR334W	SWR1	-0.139101	-0.502552
YPR203W	YPR203W	0.0255665	-0.495367
YBR016W	YBR016W	0.0488428	-0.502406
YAL026C	DRS2	-1.61582	-0.488393
YHR199C-A	YHR199C-A	-1.56463	-0.488057
YLR080W	EMP46	-1.23018	-0.487613
YGL191W	COX13	-0.729749	-0.490325
YGL234W	ADE5,7	-0.496051	-0.489815
YDR146C	SWI5	-0.388785	-0.486353
YEL061C	CIN8	0.315535	-0.485178
YAL053W	FLC2	-1.30173	-0.481159
YEL013W	VAC8	-1.21107	-0.481915
YNL016W	PUB1	-1.02719	-0.484748
YJR001W	AVT1	-0.304339	-0.481849
YMR171C	YMR171C	-0.205011	-0.475841
YDR293C	SSD1	-0.0922462	-0.477261
YOL162W	YOL162W	-1.90947	-1.65794
YLR295C	ATP14	-1.54486	-0.469086
YBL100W-C	YBL100W-C	-1.52126	1.63208
YDR126W	SWF1	-0.995626	-0.467029
YDR058C	TGL2	-0.988958	-0.466299
YGR036C	CAX4	-0.869974	-0.468118
YJL082W	IML2	-0.667775	-0.4687
YLL057C	JLP1	-0.337618	-0.473111
YCR067C	SED4	-0.165309	-0.468926
YER120W	SCS2	-1.10288	-0.458019
YJL144W	YJL144W	-0.819761	-0.461477
YJL219W	HXT9	-0.551822	-0.45703
YGR161W-C	YGR161W-C	-0.335892	-0.455489
YHL029C	YHL029C	-0.168635	-0.464472
YGL002W	ERP6	-0.106	-0.455836
YBR158W	AMN1	-0.0938407	-0.461552
YHR120W	MSH1	0.00999776	-0.456741
YPL115C	BEM3	0.0792562	-0.458902
YPR070W	MED1	-1.94792	-0.448779
YNL051W	COG5	-1.36805	-0.453206
YER145C	FTR1	-1.31758	-0.452092
YGR101W	PCP1	-1.31029	-0.452339
YGL089C	MF(ALPHA)2	-0.788378	-0.447506
YHR163W	SOL3	-0.767919	-0.448837
YKR052C	MRS4	-0.607292	-0.453466
YOL145C	CTR9	-0.585635	-0.447709
YHR003C	YHR003C	-0.541572	-0.449006
YCL066W	HMLALPHA1	-0.463844	-0.451746
YPL199C	YPL199C	-0.197097	-0.45282
YMR226C	YMR226C	-0.178496	-0.4544
YPL038W-A	YPL038W-A	0.07023	-0.449132
YOR039W	CKB2	-0.832553	-0.441912
YLR142W	PUT1	-0.612014	-0.435727
YHR143W	DSE2	-0.453963	-0.444586
YHR029C	YHI9	-0.402375	-0.439399
YGR254W	ENO1	-0.242984	-0.443858
YOR320C	GNT1	-0.069384	-0.440011
YKL010C	UFD4	-0.00851775	-0.44077
YJL222W	VTH2	0.110076	-0.44146
YAL002W	VPS8	0.123677	-0.43722
YDL131W	LYS21	0.151834	-0.442231
YGL080W	YGL080W	-0.824706	-0.430323
YPR074C	TKL1	-0.794629	-0.428995
YLR139C	SLS1	-0.647266	-0.434621
YPR127W	YPR127W	-0.400256	-0.434962
YOL011W	PLB3	-0.404157	-0.431292
YCR099C	YCR099C	-0.393555	-0.432295
YER071C	YER071C	-0.316564	-0.429068
YEL052W	AFG1	-0.323914	-0.425184
YLR216C	CPR6	-0.313648	-0.433778
YLR361C-A	YLR361C-A	-0.133486	-0.430471
YGR014W	MSB2	-0.0845548	-0.428901
YNL315C	ATP11	-0.848886	-0.415959
YOR213C	SAS5	-0.334951	-0.415882
YNL173C	MDG1	-0.297822	-0.415071
YHL039W	YHL039W	-0.186805	-0.417997
YBL108C-A	YBL108C-A	0.0769198	0.544252
YBL006C	LDB7	-1.04369	-0.410714
YOR270C	VPH1	-0.344741	-0.411565
YJL134W	LCB3	-0.262409	-0.411532
YIR039C	YPS6	-0.181624	-0.40578
YLR328W	NMA1	-0.050495	-0.408736
YDR206W	EBS1	0.0181206	-0.406919
YPL149W	ATG5	0.0525916	-0.406141
YOR209C	NPT1	0.109137	-0.410774
YDR242W	AMD2	0.135415	-0.413205
YOR193W	PEX27	0.349454	-0.407991
YIL125W	KGD1	-1.6117	-0.402493
YNL220W	ADE12	-0.852535	-0.398222
YGL139W	FLC3	-0.510843	-0.404133
YBR148W	YSW1	-0.260894	-0.400666
YER079W	YER079W	-0.179423	-0.39972
YFR011C	YFR011C	-0.0574104	-0.39761
YMR223W	UBP8	0.137657	-0.404643
YHR214C-E	YHR214C-E	0.301514	-0.39879
YNR021W	YNR021W	-0.911357	-0.387862
YLR128W	DCN1	-0.878735	-0.391857
YPR172W	YPR172W	-0.692958	-0.390896
YOR111W	YOR111W	-0.490998	-0.391564
YIL056W	VHR1	-0.274342	-0.392966
YML055W	SPC2	-0.175619	-0.386134
YMR237W	BCH1	-0.0228849	-0.390887
YOR020W-A	YOR020W-A	-0.0221556	-0.386602
YDL059C	RAD59	0.374277	-0.387525
YML041C	VPS71	-1.41043	-0.38
YGR155W	CYS4	-1.16266	-0.380227
YIL161W	YIL161W	-0.771075	-0.383949
YIL038C	NOT3	-0.722105	-0.38017
YER001W	MNN1	-0.672116	-0.379535
YPL097W	MSY1	-0.552984	-0.379648
YCR044C	PER1	-0.510382	-0.377682
YIL102C	YIL102C	-0.423007	-0.376553
YGL131C	SNT2	-0.412245	-0.375734
YPL103C	YPL103C	-0.382593	-0.380439
YMR251W	GTO3	0.152438	-0.381386
YGL032C	AGA2	0.568499	-0.378007
YFL064C	YFL064C	0.667524	-0.378373
YJL027C	YJL027C	-1.05783	-0.367614
YLR404W	YLR404W	-0.99097	-0.366301
YJL153C	INO1	-0.875742	-0.373272
YPL276W	YPL276W	-0.835611	-0.371513
YOR371C	GPB1	-0.600222	-0.37215
YBL039W-B	YBL039W-B	-0.403366	-0.369038
YMR031C	YMR031C	-0.344224	-0.368052
YCL075W	YCL075W	-0.253644	-0.374232
YML124C	TUB3	-0.209277	-0.3748
YNL116W	DMA2	-0.088414	-0.368791
YER106W	MAM1	-0.0323197	-0.369354
YBR271W	YBR271W	0.084105	-0.369726
YOR138C	RUP1	0.14177	-0.374451
YDR523C	SPS1	0.366069	-0.370441
YOL038C-A	YOL038C-A	0.408784	-0.370794
YOR308C	SNU66	0.441463	-0.368538
YLR004C	YLR004C	0.445372	-0.372732
YEL001C	YEL001C	-1.44346	-0.355841
YML008C	ERG6	-1.23666	-0.363095
YGL004C	RPN14	-0.661899	-0.358906
YEL023C	YEL023C	-0.587772	-0.360944
YHL036W	MUP3	-0.199322	-0.364556
YKR048C	NAP1	-0.200494	-0.357408
YOR350C	MNE1	-0.0924704	-0.35865
YKL048C	ELM1	0.0436899	-0.356305
YOL112W	MSB4	0.046951	-0.35725
YMR263W	SAP30	0.553112	-0.361061
YCR020C	PET18	-2.61781	-3.1207
YHR066W	SSF1	-1.13721	-0.354537
YPL226W	NEW1	-1.06046	-0.349861
YMR083W	ADH3	-0.972842	-0.34789
YLR439W	MRPL4	-0.620415	-0.345883
YIL079C	AIR1	-0.611123	-0.350443
YDR545W	YRF1-1	-0.334865	-0.353258
YPL256C	CLN2	0.441246	-0.352175
YGR225W	AMA1	-1.12105	-0.342693
YHL035C	YHL035C	-1.02829	0.0914648
YDR453C	TSA2	-0.456255	-0.337229
YML052W	SUR7	-0.381313	-0.339594
YOR391C	HSP33	-0.347	-0.339866
YPR023C	EAF3	-0.0117983	-0.335468
YAL015C	NTG1	0.0923599	-0.34093
YBR094W	YBR094W	0.228488	-0.335314
YLR159C-A	YLR159C-A	0.302882	-0.340148
YNL146C-A	YNL146C-A	-1.0701	-0.325693
YDR323C	PEP7	-0.951257	-0.328109
YPL088W	YPL088W	-0.789391	-0.334358
YOL163W	YOL163W	-0.655818	-0.334227
YDL137W	ARF2	-0.358843	-0.33127
YKR087C	OMA1	-0.335215	-0.327599
YCL038C	ATG22	0.055323	-0.330698
YJL051W	YJL051W	-1.1574	-0.318846
YDR100W	TVP15	-0.87756	-0.323519
YGL168W	HUR1	-0.795578	-0.322196
YDR378C	LSM6	-0.624502	-0.316842
YHR132W-A	YHR132W-A	-0.339998	-0.318749
YHR014W	SPO13	-0.178158	-0.318433
YGL087C	MMS2	0.048829	-0.324544
YGR131W	YGR131W	0.136956	0.128329
YPR031W	NTO1	0.310107	-0.315367
YDR399W	HPT1	0.31824	-0.317457
YEL062W	NPR2	-1.10532	-0.305191
YDL182W	LYS20	-1.07643	-0.312197
YHR017W	YSC83	-0.468601	-0.306355
YDR403W	DIT1	-0.450714	-0.30726
YLR032W	RAD5	-0.423727	-0.305313
YPR153W	YPR153W	-0.390548	-0.314743
YAL037W	YAL037W	-0.384933	-0.306121
YMR125W	STO1	0.119555	-0.30604
YGR109C	CLB6	0.180836	-0.306861
YOR368W	RAD17	0.2024	-0.306292
YLR420W	URA4	-1.36261	-0.295208
YLR224W	YLR224W	-1.144	-0.299253
YML104C	MDM1	-0.947733	-0.295255
YGR031W	YGR031W	-0.611933	-0.302793
YDR219C	MFB1	-0.42485	-0.303364
YBR085C-A	YBR085C-A	-0.315965	3.30673
YOR347C	PYK2	-0.288149	-0.30491
YDR018C	YDR018C	-0.273017	-0.303007
YNL281W	HCH1	0.00647695	-0.303696
YDL230W	PTP1	0.0465731	-0.301201
YBR034C	HMT1	0.184498	-0.29768
YIL009C-A	EST3	-0.866906	-0.28749
YAL054C	ACS1	-0.619834	-0.292972
YDR515W	SLF1	-0.328193	-0.287809
YHR077C	NMD2	-0.128277	-0.294137
YDR420W	HKR1	0.0280985	-0.294664
YOR145C	PNO1	0.0540051	-0.292334
YOL003C	PFA4	0.0701474	-0.29215
YNL320W	YNL320W	-0.925623	-0.278038
YLR084C	RAX2	-0.0861325	-0.284777
YAL063C	FLO9	-0.0748799	-0.2833
YJL139C	YUR1	0.0455669	-0.280208
YFR053C	HXK1	-0.929941	-0.269239
YMR214W	SCJ1	-0.641868	-0.27087
YLL032C	YLL032C	-0.584067	-0.273988
YCR033W	SNT1	-0.371213	-0.272474
YNL146W	YNL146W	0.38246	-0.266651
YDR485C	VPS72	-1.10555	-0.261933
YOR280C	FSH3	-0.781027	-0.255535
YOR239W	ABP140	-0.133159	-0.262572
YFR032C-B	YFR032C-B	-0.0249339	-0.255861
YLR081W	GAL2	-0.0122436	-0.258549
YER161C	SPT2	0.0465232	-0.264507
YIL005W	EPS1	0.294194	-0.259054
YLR288C	MEC3	0.363287	-0.260696
YNR001C	CIT1	-1.0651	-0.252265
YLR290C	YLR290C	-0.452558	-0.25104
YLR159W	YLR159W	-0.312778	-0.252607
YOR023C	AHC1	-0.277912	-0.246304
YOL070C	YOL070C	-0.237511	-0.250146
YMR276W	DSK2	-0.0907486	-0.251503
YDR424C	DYN2	0.197496	-0.254733
YMR119W	ASI1	0.232884	-0.245948
YJL133W	MRS3	0.301134	-0.249889
YGL170C	SPO74	0.436154	-0.254581
YHR209W	YHR209W	0.451978	-0.248013
YEL037C	RAD23	-0.752376	-0.242735
YOL082W	ATG19	-0.643949	-0.240014
YML029W	USA1	-0.372157	-0.242104
YNL322C	KRE1	-0.0977866	-0.235953
YDR392W	SPT3	-0.063431	-0.244194
YPR108W-A	YPR108W-A	-2.19803	-0.232797
YDR345C	HXT3	-1.13977	-0.232747
YIR037W	HYR1	-1.03439	-0.226195
YPL152W-A	YPL152W-A	-0.885453	-0.141178
YGR199W	PMT6	-0.531379	-0.227558
YLR450W	HMG2	-0.381178	-0.228821
YDL053C	PBP4	-0.369877	-0.225654
YER184C	YER184C	-0.275063	-0.233033
YOL006C	TOP1	-0.184834	-0.229094
YLR118C	YLR118C	-0.131993	-0.230011
YDR066C	YDR066C	0.275774	-0.225231
YER032W	FIR1	0.433358	-0.225629
YHR079C	IRE1	-0.959683	-0.222534
YLR110C	CCW12	-0.927724	-0.218439
YNL330C	RPD3	-0.696316	-0.221969
YMR027W	YMR027W	-0.690482	-0.221222
YHR161C	YAP1801	-0.447682	-0.222188
YOL166W-A	YOL166W-A	-0.391304	-0.218663
YHR128W	FUR1	-0.361502	-0.224336
YBR282W	MRPL27	-0.247108	-0.222215
YFR049W	YMR31	0.131465	-0.223735
YDR522C	SPS2	0.138563	-0.220849
YLR203C	MSS51	-0.673811	-0.208999
YPR020W	ATP20	-0.21937	-0.210382
YLR241W	YLR241W	-0.146381	-0.208221
YMR155W	YMR155W	0.0509326	-0.212556
YDR097C	MSH6	0.0517821	-0.212416
YNR061C	YNR061C	0.0453504	-0.208586
YCR090C	YCR090C	0.322226	-0.209977
YGL157W	YGL157W	-1.05816	-0.198149
YGL185C	YGL185C	-0.6548	-0.197423
YPL172C	COX10	-0.580701	-0.202398
YLR293C	GSP1	-0.481391	-0.204103
YMR255W	GFD1	-0.469814	-0.201655
YLR283W	YLR283W	-0.474324	-0.200992
YIL090W	ICE2	-0.474402	-0.200156
YIL174W	YIL174W	-0.439804	-0.197151
YDR262W	YDR262W	-0.277859	-0.195556
YNR027W	BUD17	-0.0899695	-0.202445
YDR430C	CYM1	-0.0157259	-0.200845
YLR250W	SSP120	0.0910689	-0.19777
YGR194C	XKS1	0.157729	-0.201123
YIL099W	SGA1	0.186678	-0.202035
YDR461W	MFA1	0.407398	-0.197586
YER119C	AVT6	-0.863278	-0.185778
YIL002C	INP51	-0.639425	-0.193262
YKL001C	MET14	-0.0517209	-0.186952
YNL015W	PBI2	0.0534378	-0.189786
YOR113W	AZF1	0.0569261	-0.191897
YDL095W	PMT1	0.0700642	-0.187873
YPL192C	PRM3	0.319366	-0.191446
YOR192C-C	YOR192C-C	0.337606	-0.186719
YBL008W-A	YBL008W-A	0.761775	1.26416
YLR053C	YLR053C	-0.279107	-0.18477
YOR265W	RBL2	-0.178795	-0.175118
YJL181W	YJL181W	-0.0735888	-0.177473
YPL253C	VIK1	0.199309	-0.180093
YIL045W	PIG2	-0.649209	-0.170811
YKL156W	RPS27A	-0.63121	-0.174203
YLR413W	YLR413W	-0.385939	-0.173368
YDR246W-A	YDR246W-A	-0.112034	-0.170478
YDR284C	DPP1	-0.0935142	-0.173319
YDR465C	RMT2	-0.0387132	-0.16947
YDL160C-A	YDL160C-A	-0.0302131	-0.173752
YGL161C	YIP5	0.154723	-0.165971
YHR052W	CIC1	0.197435	-0.172382
YBR196C-B	YBR196C-B	-1.04125	-0.155149
YGL219C	MDM34	-1.01001	-0.157645
YOR081C	TGL5	-0.44271	-0.162401
YAL017W	PSK1	-0.201651	-0.158466
YJR058C	APS2	-0.186737	-0.16197
YOR129C	YOR129C	-0.153346	-0.164913
YPR145W	ASN1	-0.0437998	-0.162654
YBL068W	PRS4	0.253947	-0.157187
YDR134C	YDR134C	-0.671909	-0.151667
YNR024W	YNR024W	-0.534202	-0.146116
YDR332W	YDR332W	-0.504866	-0.153295
YNR055C	HOL1	-0.319927	-0.153765
YJL138C	TIF2	-0.307055	-0.151979
YOR365C	YOR365C	-0.23602	-0.146408
YKR055W	RHO4	-0.0828647	-0.151306
YDR176W	NGG1	0.0405644	-0.153673
YDL194W	SNF3	0.304176	-0.153125
YNL068C	FKH2	0.493013	-0.153132
YPL152W-A	YPL152W-A	-0.885453	-0.141178
YLR372W	SUR4	-0.825428	-0.141774
YER030W	YER030W	-0.659171	-0.137305
YJR077C	MIR1	-0.557857	-0.141036
YNL122C	YNL122C	-0.53136	-0.143586
YPR160W	GPH1	-0.295461	-0.139722
YFR044C	YFR044C	-0.30131	-0.137643
YDL223C	HBT1	-0.204671	-0.136478
YDL049C	KNH1	-0.0549799	-0.137171
YNR034W-A	YNR034W-A	-0.0138612	-0.14451
YGR079W	YGR079W	-0.775458	-0.133138
YOR245C	DGA1	-0.645928	-0.13036
YBL078C	ATG8	-0.542512	-0.129233
YOL166W-A	YOL166W-A	-0.391304	-0.218663
YDR409W	SIZ1	-0.304875	-0.129195
YLR301W	YLR301W	-0.262277	2.44922
YER180C-A	SLO1	-0.23864	-0.730384
YMR177W	MMT1	0.133104	-0.128438
YOL047C	YOL047C	0.142418	-0.133556
YFR045W	YFR045W	0.164043	-0.126077
YBR238C	YBR238C	0.413568	-0.130596
YOL151W	GRE2	-0.944076	-0.121879
YGR023W	MTL1	-0.821181	-0.120268
YBR151W	APD1	-0.731841	-0.123687
YLR192C	HCR1	-0.725277	-0.123134
YKL119C	VPH2	-0.536315	-0.123276
YOL156W	HXT11	-0.34206	-0.122218
YDL247W	MPH2	-0.236418	-0.120216
YDL117W	CYK3	-0.19187	-0.123736
YPL272C	YPL272C	-0.163951	-0.122573
YER141W	COX15	-0.0483091	-0.11644
YEL039C	CYC7	0.202047	-0.123097
YGR174W-A	YGR174W-A	0.373153	-0.123151
YFL052W	YFL052W	1.03419	-0.118466
YKR009C	FOX2	-0.551666	-0.110863
YJL122W	ALB1	-0.434127	-0.107153
YKL114C	APN1	-0.110454	-0.105
YBL013W	FMT1	0.00434284	-0.114287
YOR179C	SYC1	0.445382	-0.114192
YDR135C	YCF1	-0.830917	-0.104785
YAR014C	BUD14	-0.776111	-0.0999351
YPR015C	YPR015C	-0.784604	-0.0991233
YOR051C	YOR051C	-0.0486977	-0.0966332
YER144C	UBP5	0.429112	-0.104618
YNL101W	AVT4	0.536767	1.31188
YHL015W-A	YHL015W-A	0.653392	-0.0960584
YMR139W	RIM11	-1.08087	-0.0874421
YGR196C	FYV8	-1.03587	-0.0851454
YBR258C	SHG1	-0.809489	-0.0900651
YJL092W	HPR5	-0.659881	-0.0924817
YDL192W	ARF1	-0.641501	-0.0861934
YAL051W	OAF1	-0.633651	-0.0912873
YGR066C	YGR066C	-0.422259	-0.08894
YPR163C	TIF3	-0.352277	-0.094241
YPR042C	PUF2	-0.232248	-0.0916121
YDR349C	YPS7	-0.210989	-0.0857349
YJL185C	YJL185C	-0.0746365	-0.0852203
YER078W-A	YER078W-A	0.0877699	1.59086
YGR071C	YGR071C	0.302106	-0.0862712
YOL096C	COQ3	0.391249	-0.0887079
YOR190W	SPR1	-0.986799	-0.0843925
YLR012C	YLR012C	-0.561902	-0.0792187
YCL034W	LSB5	-0.450715	-0.0760933
YMR067C	UBX4	-0.301948	-0.0822661
YJR035W	RAD26	-0.182853	-0.0843831
YDR408C	ADE8	0.129799	-0.0787548
YDL088C	ASM4	0.157657	-0.0795678
YKL214C	YRA2	-0.699937	-0.06788
YJR079W	YJR079W	-0.556175	-0.0725219
YAR027W	UIP3	-0.527078	-0.0735026
YJL155C	FBP26	-0.139934	-0.0729678
YPR017C	DSS4	-0.118619	-0.0675815
YJR151C	DAN4	0.145982	-0.069427
YNR075C-A	YNR075C-A	0.205804	1.62617
YOL086W-A	YOL086W-A	0.243565	-0.0727768
YDR411C	DFM1	0.301771	-0.0732635
YBR084W	MIS1	-1.38221	-0.0571416
YGR266W	YGR266W	-1.18086	-0.0606105
YCL049C	YCL049C	-0.64495	-0.0647278
YFR041C	ERJ5	-0.564823	-0.0628205
YJR154W	YJR154W	-0.487759	-0.0582931
YPL270W	MDL2	-0.202149	-0.0571133
YDR161W	YDR161W	-0.154599	-0.0583566
YER089C	PTC2	-0.130178	-0.0645131
YDL219W	DTD1	-0.116755	-0.0609583
YDR246W-A	YDR246W-A	-0.112034	-0.170478
YPL161C	BEM4	-0.832822	-0.0539505
YCR091W	KIN82	-0.694213	-0.0472184
YMR219W	ESC1	-0.460745	-0.0493288
YER052C	HOM3	-0.398299	-0.0533295
YLL021W	SPA2	-0.215451	-0.0547742
YFL011W	HXT10	-0.224287	-0.0455447
YOR134W	BAG7	0.0180577	-0.0481589
YNL012W	SPO1	0.558546	-0.0475583
YGR072W	UPF3	0.693824	-0.0464777
YER114C	BOI2	0.774499	-0.0502735
YOL063C	CRT10	-0.739375	-0.0380367
YGL096W	TOS8	-0.70264	-0.0441816
YLR082C	SRL2	-0.682956	-0.0368698
YOL119C	MCH4	-0.631066	-0.039663
YFL025C	BST1	-0.339295	-0.0356169
YJR001W	AVT1	-0.304339	-0.481849
YPL030W	YPL030W	-0.258345	-0.0413865
YDL001W	RMD1	-0.165867	-0.0376218
YER180C	ISC10	0.0825501	-0.0400821
YDR524C-B	YDR524C-B	0.116737	1.13662
YHR171W	ATG7	-1.16068	-0.0327405
YMR115W	YMR115W	-0.505331	-0.02533
YJL132W	YJL132W	-0.404496	-0.0252822
YOL080C	REX4	-0.263699	-0.027692
YNL278W	CAF120	-0.144981	-0.0328892
YDR471W	RPL27B	0.1654	-0.0333673
YGL127C	SOH1	0.264075	-0.0279512
YIR032C	DAL3	-0.895449	-0.024083
YEL076C	YEL076C	-0.727886	-0.0176206
YDL238C	GUD1	-0.457228	-0.0204146
YGL248W	PDE1	-0.376453	-0.0248075
YMR022W	QRI8	-0.0877252	-0.0217614
YOL075C	YOL075C	-0.0218019	-0.0244379
YPR149W	NCE102	0.0279772	-0.0188177
YIL113W	SDP1	0.288359	-0.0157636
YPL130W	SPO19	0.381835	-0.0206183
YOR161C	PNS1	0.410314	-0.021173
YHR114W	BZZ1	0.696653	-0.0198798
YLR161W	YLR161W	-0.557781	-0.0127661
YKL128C	PMU1	-0.551879	-0.0118578
YIL098C	FMC1	-0.495216	-0.0084265
YOR394C-A	YOR394C-A	-0.346889	0.43827
YJR105W	ADO1	-0.206802	-0.0136466
YIR044C	YIR044C	-0.190603	-0.00522886
YMR042W	ARG80	-0.160982	-0.011612
YHR050W	SMF2	-0.136514	-0.0086005
YLR448W	RPL6B	-0.127214	-0.0120326
YDL159W-A	YDL159W-A	-0.0682644	-0.00716031
YDL073W	YDL073W	0.0134849	-0.0138842
YPR066W	UBA3	0.0427088	-0.00977925
YKR036C	CAF4	0.0361486	-0.00719909
YPL250C	ICY2	-0.738144	-0.00259672
YKL217W	JEN1	-0.640511	0.00472818
YJL088W	ARG3	-0.588748	0.00382207
YER178W	PDA1	-0.0417036	0.00190992
YDR179C	CSN9	0.219393	0.00421536
YIL084C	SDS3	0.631403	-0.00441976
YHR129C	ARP1	-1.11911	0.00515354
YDR371W	CTS2	-1.10911	0.0122827
YPL187W	MF(ALPHA)1	-1.01785	-0.89852
YEL076C	YEL076C	-0.727886	-0.0176206
YNR060W	FRE4	-0.690319	0.0092682
YER014C-A	BUD25	-0.641513	0.0117135
YGL063W	PUS2	-0.464227	0.00818804
YBL039W-B	YBL039W-B	-0.403366	-0.369038
YAL065C	YAL065C	-0.309801	0.00991842
YCR034W	FEN1	-0.288541	0.0149601
YIL122W	POG1	-0.169074	0.00723356
YJL141C	YAK1	-0.0311426	0.0120739
YPR009W	SUT2	0.101419	0.00672117
YLR312C-B	YLR312C-B	0.241029	0.00911595
YHR175W-A	YHR175W-A	0.535378	0.0119255
YKL034W	TUL1	-1.24263	0.01545
YOR147W	MDM32	-0.587285	0.0217485
YDL119C	YDL119C	-0.553465	0.0197826
YDL010W	YDL010W	-0.51304	0.0198933
YBR056W-A	YBR056W-A	0.176735	0.0186013
YJL077C	ICS3	0.445457	1.04353
YHL024W	RIM4	-0.865336	0.0326166
YDR131C	YDR131C	-0.737018	0.0259974
YOR070C	GYP1	-0.461894	0.031625
YGR146C	YGR146C	-0.434171	0.0256093
YMR262W	YMR262W	-0.189354	0.0294602
YGL226C-A	OST5	-0.181712	0.0306099
YLL023C	YLL023C	-0.101177	0.033622
YNL083W	SAL1	-0.0750226	0.0258791
YIR033W	MGA2	0.0745774	0.0270813
YMR172W	HOT1	0.278381	0.0331466
YKL103C	LAP4	0.375703	0.0270832
YER164W	CHD1	-0.471017	0.0394694
YKL055C	OAR1	-0.458248	0.0429488
YOR391C	HSP33	-0.347	-0.339866
YBR249C	ARO4	-0.158548	0.0403677
YBR059C	AKL1	-0.0870509	0.0375172
YMR056C	AAC1	-0.0299607	0.0384758
YGR226C	YGR226C	0.0652769	0.0394104
YDR178W	SDH4	-1.17294	-1.49953
YBR118W	TEF2	-0.805094	0.0497866
YGL005C	COG7	-0.400297	0.0462322
YLR072W	YLR072W	-0.215809	0.0525056
YDR314C	YDR314C	-0.126711	0.0478982
YGL121C	GPG1	-0.0957411	0.0486305
YMR130W	YMR130W	0.333238	0.0496778
YMR126C	YMR126C	-0.48506	0.056791
YKL207W	YKL207W	-0.308003	0.0576168
YML054C	CYB2	-0.255046	0.0631869
YML011C	YML011C	-0.0981363	0.0623131
YKL146W	AVT3	-0.0752878	0.0591729
YGR241C	YAP1802	-0.0710832	0.0636996
YGR021W	YGR021W	0.086821	0.0554123
YDR171W	HSP42	0.0937135	0.05889
YML035C	AMD1	0.385173	0.0617214
YPL047W	SGF11	0.416608	0.057933
YGL086W	MAD1	0.48227	0.0584954
YOR381W-A	YOR381W-A	-1.23524	-1.21847
YGL232W	TAN1	-1.08602	0.0687781
YGR148C	RPL24B	-0.204017	0.0709649
YJR112W-A	YJR112W-A	-0.192353	0.0730143
YPL033C	YPL033C	0.369129	0.0692602
YGR078C	PAC10	-0.721811	0.0754614
YBR213W	MET8	-0.612352	0.0810208
YPL183W-A	YPL183W-A	-0.405301	0.0800387
YCR020C-A	MAK31	0.0475826	0.080815
YLR414C	YLR414C	0.228235	0.0803423
YHL035C	YHL035C	-1.02829	0.0914648
YOL159C	YOL159C	-0.627879	0.0854511
YML076C	WAR1	-0.238914	0.0928193
YBR164C	ARL1	-0.154839	0.0895041
YKR011C	YKR011C	-0.130092	0.0863296
YJL012C	VTC4	0.365455	0.0917442
YDR326C	YSP2	-0.572299	0.103788
YAL030W	SNC1	-0.425036	0.098411
YKL191W	DPH2	-0.360151	0.100557
YGR183C	QCR9	-0.342967	0.0953064
YMR152W	YIM1	-0.224819	0.104202
YLR342W	FKS1	-0.188084	0.0985455
YKR105C	YKR105C	-0.193341	0.100256
YML096W	YML096W	0.0159427	0.103501
YJL216C	YJL216C	0.0283922	0.1011
YKL093W	MBR1	1.11303	0.102941
YGL221C	NIF3	-0.444596	0.109713
YBR242W	YBR242W	-0.283513	0.107076
YLR238W	FAR10	-0.234817	0.112685
YKR102W	FLO10	-0.205651	0.113294
YKL032C	IXR1	-0.122076	0.113804
YLR104W	YLR104W	-0.0288841	0.110356
YIL011W	TIR3	0.121083	0.111018
YJR119C	YJR119C	0.118837	0.112429
YDR019C	GCV1	0.238635	0.114751
YKL157W	APE2	0.248038	0.107707
YGL013C	PDR1	0.325748	0.107506
YDL127W	PCL2	0.466284	0.110199
YOR283W	YOR283W	-0.530356	0.11778
YJR030C	YJR030C	-0.508371	0.122449
YER051W	YER051W	-0.337116	0.119351
YBR062C	YBR062C	-0.150134	0.115942
YBL059W	YBL059W	-0.124319	0.119347
YDR039C	ENA2	0.124356	0.124695
YOR352W	YOR352W	0.287638	0.115583
YGL056C	SDS23	0.331527	0.117581
YPR030W	CSR2	0.414969	0.117605
YAL016C-B	YAL016C-B	0.450975	-0.758923
YDR233C	RTN1	-0.93007	0.127577
YLR281C	YLR281C	-0.330695	0.125365
YNL318C	HXT14	-0.317997	0.12789
YIL159W	BNR1	-0.308551	0.13129
YLR019W	PSR2	-0.0754824	0.132961
YMR092C	AIP1	-0.0415409	0.125811
YLR015W	BRE2	0.029942	0.129858
YPL023C	MET12	0.0281308	0.130395
YOR377W	ATF1	0.0360125	0.131464
YBL021C	HAP3	0.113607	0.129252
YOR140W	SFL1	0.130593	0.128437
YGR131W	YGR131W	0.136956	0.128329
YCR092C	MSH3	0.271107	0.127406
YKR089C	TGL4	-0.38764	0.137697
YHR165C	PRP8	-0.34138	0.142621
YLR134W	PDC5	0.304188	0.1378
YKL067W	YNK1	0.346047	0.140073
YOR342C	YOR342C	0.489748	0.135389
YDR428C	YDR428C	-0.503101	0.150217
YGR200C	ELP2	-0.407634	0.14988
YIR016W	YIR016W	-0.371661	0.148703
YPR167C	MET16	-0.360279	0.148675
YPL095C	EEB1	-0.11021	0.150793
YDR106W	ARP10	0.0839633	0.14792
YPL168W	YPL168W	0.275028	0.154836
YPL241C	CIN2	1.01346	0.152384
YIL170W	HXT12	-0.580855	0.157801
YMR008C	PLB1	-0.414155	0.163003
YPL100W	ATG21	-0.402204	0.157274
YIR034C	LYS1	-0.174071	0.156592
YPL264C	YPL264C	-0.133356	0.163159
YOR052C	YOR052C	0.139337	0.162397
YNL289W	PCL1	0.166876	0.161507
YKL159C	RCN1	0.181008	0.158311
YNR029C	YNR029C	0.253152	0.161047
YNL021W	HDA1	0.37907	0.163966
YBR296C-A	YBR296C-A	-0.988972	-0.98766
YMR303C	ADH2	-0.261584	0.169894
YKL174C	TPO5	-0.251628	0.171433
YOR192C	YOR192C	-0.218831	0.174514
YNL130C-A	YNL130C-A	0.0518024	0.168599
YJL208C	NUC1	0.130244	0.168183
YIL092W	YIL092W	0.198567	0.173268
YDR436W	PPZ2	0.325054	0.174171
YBL019W	APN2	0.680393	0.170519
YOR034C-A	YOR034C-A	-0.952334	0.184699
YML005W	TRM12	-0.354576	0.181068
YLR099C	ICT1	-0.285782	0.177437
YKR097W	PCK1	-0.196824	0.181088
YAL007C	ERP2	-0.0404857	0.177188
YIL053W	RHR2	0.344818	0.178347
YBR217W	ATG12	0.361881	0.182289
YNL199C	GCR2	-0.537176	0.19206
YDR475C	YDR475C	-0.440788	0.190941
YIL101C	XBP1	-0.326443	0.191097
YNL010W	YNL010W	-0.0639549	0.194701
YPR075C	OPY2	0.207797	0.185365
YJR092W	BUD4	0.225197	0.189862
YHL044W	YHL044W	0.274844	0.191316
YOL007C	CSI2	0.33142	0.192437
YDL114W	YDL114W	0.564285	0.191599
YBR275C	RIF1	0.579373	0.185928
YHR187W	IKI1	-0.520383	0.200179
YOL053W	YOL053W	-0.110549	0.196992
YIL077C	YIL077C	0.214194	0.199604
YIL151C	YIL151C	0.282747	0.19839
YBR098W	MMS4	0.477657	0.201613
YMR222C	FSH2	0.880957	0.199477
YOR394W	YOR394W	-1.51957	-1.65219
YAR033W	MST28	-1.01107	0.553883
YBR269C	YBR269C	-0.647499	0.209657
YPR158W	YPR158W	-0.20562	0.20937
YML007W	YAP1	-0.0209645	0.214158
YPL207W	TYW1	0.0144774	0.212769
YOL157C	YOL157C	0.142591	0.213273
YBL103C	RTG3	0.205065	0.210314
YML058W	SML1	1.01695	0.207122
YPL111W	CAR1	-0.298156	0.222787
YFL004W	VTC2	-0.22968	0.215797
YIL042C	PKP1	-0.167233	0.219522
YAR035C-A	YAR035C-A	-0.166413	0.219911
YGL200C	EMP24	-0.135827	0.21865
YOR238W	YOR238W	-0.0306229	0.218191
YOR386W	PHR1	0.0596028	0.215214
YPL139C	UME1	0.0889345	0.21692
YPL037C	EGD1	0.152844	0.215225
YBR025C	YBR025C	0.171965	0.224054
YGR202C	PCT1	0.269559	0.216666
YMR306W	FKS3	0.52246	0.219753
YNL087W	TCB2	0.636078	0.21749
YER119C	AVT6	-0.863278	-0.185778
YGR141W	VPS62	-0.173334	0.233715
YFR012W	YFR012W	-0.0505919	0.232103
YBR014C	YBR014C	0.142349	0.23351
YGL059W	YGL059W	-0.454052	0.236825
YJR073C	OPI3	-0.250769	0.243203
YNL104C	LEU4	-0.228474	0.240304
YBR261C	YBR261C	-0.177591	0.242681
YDR072C	IPT1	-0.0998321	0.24228
YOR315W	SFG1	0.0853892	0.237784
YLR136C	TIS11	0.252056	0.237206
YOR172W	YRM1	0.27537	0.243108
YHR154W	RTT107	0.299286	0.237461
YOR165W	SEY1	-0.869488	0.247864
YMR323W	ERR3	-0.277413	0.249711
YGR152C	RSR1	-0.0441814	0.253307
YKR080W	MTD1	0.0470517	0.245239
YPR036W-A	YPR036W-A	0.0469207	0.254488
YIL117C	PRM5	0.11927	0.247828
YKR027W	BCH2	0.598675	0.249493
YOR094W	ARF3	-1.0661	0.263226
YNR033W	ABZ1	-0.776633	0.263588
YDL035C	GPR1	-0.252759	0.261595
YOL143C	RIB4	0.00194247	0.256091
YPR155C	NCA2	-0.00167876	0.258513
YLR333C	RPS25B	0.288774	0.259683
YNL212W	VID27	0.327263	0.255845
YGR279C	SCW4	0.545136	0.262818
YGR230W	BNS1	1.00311	0.261854
YJL129C	TRK1	-0.726089	0.270645
YFR007W	YFR007W	-0.41046	0.268697
YMR275C	BUL1	-0.189506	0.26954
YCR059C	YIH1	0.0112368	0.273179
YNR020C	YNR020C	-0.368102	0.276719
YDR268W	MSW1	-0.314425	0.284176
YOR390W	YOR390W	-0.10868	0.279166
YKR098C	UBP11	0.260312	0.277151
YJL068C	YJL068C	-0.294187	0.292263
YKL185W	ASH1	0.013113	0.287003
YMR160W	YMR160W	0.0380112	0.288902
YIR023W	DAL81	0.0563684	0.28567
YBL011W	SCT1	0.0660328	0.291538
YGR007W	MUQ1	0.133814	0.291828
YNL339C	YRF1-6	0.160934	0.285403
YDR026C	YDR026C	0.458244	0.288679
YGL148W	ARO2	0.458009	0.290111
YDR380W	ARO10	0.872509	0.293259
YDL125C	HNT1	-0.24056	0.304231
YDR223W	CRF1	0.0118435	0.296892
YMR233W	YMR233W	0.227168	0.299869
YCL056C	YCL056C	0.241429	0.300709
YDR038C	ENA5	0.502038	0.296098
YPL278C	YPL278C	0.568764	2.55687
YEL053C	MAK10	-0.256874	0.312775
YER183C	FAU1	-0.01262	0.309428
YPL224C	MMT2	0.100839	0.305918
YJR094W-A	RPL43B	0.192055	0.314263
YLR020C	YEH2	0.660914	0.308912
YGL241W	KAP114	0.675229	0.310967
YPL194W	DDC1	0.760996	0.31146
YHL008C	YHL008C	-0.621381	0.316645
YHR001W	OSH7	-0.403914	0.324411
YLR063W	YLR063W	-0.164632	0.318279
YBR162W-A	YSY6	0.239391	0.31935
YOR108W	LEU9	0.680405	0.31562
YOL023W	IFM1	-0.948246	0.329077
YNL279W	PRM1	-0.465036	0.332531
YCL005W	LDB16	-0.414467	0.329111
YDR231C	COX20	-0.373941	0.334814
YKR056W	TRM2	-0.310334	0.330321
YBR182C	SMP1	0.0723909	0.332886
YOR197W	MCA1	0.0877649	0.325577
YDL036C	PUS9	0.341854	0.325026
YDR505C	PSP1	0.451658	0.327427
YDR519W	FPR2	0.55437	0.327049
YDR400W	URH1	0.87799	0.327369
YNL264C	PDR17	-0.510955	0.337376
YDR524W-C	YDR524W-C	0.0206279	0.335722
YIL071C	PCI8	0.142283	0.335714
YFR038W	YFR038W	0.204974	0.339737
YGR247W	CPD1	0.212	0.339419
YER142C	MAG1	0.644827	0.3404
YOR109W	INP53	-0.912966	0.351222
YDL112W	TRM3	-0.202046	0.353283
YOR293C-A	YOR293C-A	-0.1324	-0.587583
YDR275W	BSC2	0.0426831	0.346789
YMR010W	YMR010W	0.18861	0.347723
YML047C	PRM6	0.188163	0.353848
YLR092W	SUL2	0.218633	0.354365
YDR538W	PAD1	0.292873	0.34927
YBL043W	ECM13	0.303791	0.34827
YMR122W-A	YMR122W-A	0.189852	0.360534
YOL068C	HST1	0.532005	0.356053
YIL123W	SIM1	0.669979	0.360584
YPL116W	HOS3	0.701132	0.359356
YLR121C	YPS3	0.806629	0.360992
YGL036W	YGL036W	-0.366556	0.367823
YGR168C	YGR168C	-0.095785	0.367865
YKR050W	TRK2	0.0868778	0.367798
[truncated: 907 more rows]
